# Supplementary material for: Analysis of the use of codon pairs in the HE gene of the ISA virus shows a correlation between bias in HPR codon-pair use and mortality rates caused by the virus
Source: Virol J. 2013 Jun 6;10:180. doi: 10.1186/1743-422X-10-180 (PMC3684539; doi:10.1186/1743-422X-10-180)
Supplement: Additional file 2 — This is a Microsoft Excel document containing a supplementary table of Salmo salar tRNA copy numbers. [file 1743-422X-10-180-S2.xls]

## Sheet: Hoja1
	Supplementary Table 1
	tRNA	Copies per genome	Percentage
	SeC(e)	4	0.01
	Sup	20	0.03
	Trp	236	0.37
	Cys	287	0.45
	SeC	303	0.47
	Asn	344	0.54
	Undet	353	0.55
	Gln	366	0.57
	Asp	391	0.61
	Tyr	413	0.65
	His	609	0.95
	Arg	679	1.06
	Glu	698	1.09
	Lys	864	1.35
	Phe	1256	1.97
	Leu	1513	2.37
	Val	1649	2.58
	Thr	1670	2.62
	Ile	1694	2.65
	Pro	1741	2.73
	Gly	2036	3.19
	Ser	2374	3.72
	Met	2724	4.27
	Ala	20546	32.18
	Pseudo	21085	33.02
