# Supplementary material for: Analysis of the use of codon pairs in the HE gene of the ISA virus shows a correlation between bias in HPR codon-pair use and mortality rates caused by the virus
Source: Virol J. 2013 Jun 6;10:180. doi: 10.1186/1743-422X-10-180 (PMC3684539; doi:10.1186/1743-422X-10-180)
Supplement: Additional file 3 — This is a Microsoft Excel document of a supplementary table containing HE gene ID, HE Protein ID, HPR or group, Country of isolation, HE Protein size, CPB value of HE, CPB of HPR, Name of ISAV strain and mortality rates of different ISAV isolates. [file 1743-422X-10-180-S3.xls]

## Sheet: Hoja1
									Mortality
	gene ID	Protein ID	HPR or group	Country	Protein size	CPB	CPB HPR	ISAV strain	TGI	TG2	TG	COHA
	AY059402.1	AAL32114.1	HPR21	Canada	394	0.007	0.038
	AF404342.1	AAL67958.1	HPR21	Canada	394	0.008	0.038
	NC_006499.1	YP_145800.1	HPR21	Canada	394	0.008	0.038
	FJ594285.1	ACS94265.1	HPR1C	Chile	388	0.041	0.163
	GU830908.1	ADF36510.1	HPR1C	Chile	388	0.046	0.163
	AF302799.1	AAK30063.1	HPR15	Norway	388	0.05	0.168
	AF378180.2	AAK92377.2	HPR15	Norway	388	0.05	0.168
	AF388581.1	AAK92379.1	HPR7b	UK	388	0.039	0.122
	FJ594332.1	ACS94312.1	HPR7b	Chile	388	0.04	0.122
	FJ594301.1	ACS94281.1	HPR7b	Chile	388	0.041	0.122
	DQ785249.1	ABG65815.1	HPR7a	Norway	388	0.033	0.098	ISAV5	10	17.5	13.75	40
	FJ594297.1	ACS94277.1	HPR7c	Chile	388	0.043	0.122
	AF283997.2	AAK91132.2	HPR7c	UK	388	0.044	0.122
	AF388582.1	AAK92380.1	HPR7b	UK	388	0.044	0.122
	AF395337.1	AAK92452.1	HPR7b	UK	388	0.044	0.122
	EU625670.1	ACG50820.1	HPR7b	Chile	388	0.044	0.122
	FJ594319.1	ACS94299.1	HPR7b	Chile	388	0.045	0.122
	FJ594315.1	ACS94295.1	HPR7i	Chile	388	0.045	0.122
	FJ594296.1	ACS94276.1	HPR7b	Chile	388	0.045	0.122
	FJ594292.1	ACS94272.1	HPR7b	Chile	388	0.045	0.122
	EU625671.1	ACG50821.1	HPR7c	Chile	388	0.046	0.122
	FJ594323.1	ACS94303.1	HPR7i	Chile	388	0.046	0.122
	FJ594303.1	ACS94283.1	HPR7b	Chile	388	0.046	0.122
	GU830900.1	ADF36500.1	HPR7b	Chile	388	0.046	0.122
	EU271682.1	ABY89926.1	HPR7b	Chile	388	0.046	0.122
	EU849012.1	ACG56686.1	HPR7b	Chile	388	0.046	0.122
	FJ594317.1	ACS94297.1	HPR7b	Chile	388	0.046	0.122
	FJ594325.1	ACS94305.1	HPR7c	Chile	388	0.048	0.122
	FJ594316.1	ACS94296.1	HPR7b	Chile	388	0.048	0.122
	FJ594328.1	ACS94308.1	HPR7b	Chile	388	0.048	0.122
	EU625672.1	ACG50822.1	HPR7i	Chile	388	0.048	0.122
	EU625668.1	ACG50818.1	HPR7b	Chile	388	0.048	0.122
	FJ594295.1	ACS94275.1	HPR7i	Chile	388	0.049	0.122
	FJ594306.1	ACS94286.1	HPR7b	Chile	388	0.049	0.122
	DQ785246.1	ABG65812.1	HPR01	Norway	390	0.058	0.141	ISAV2	30	27.5	28.75	75
	EU849017.1	ACG56691.1	HPR7i	Chile	388	0.05	0.122
	FJ477897.1	ACT21072.1	UC04	Chile	397	0.042	0.096
	EU625669.1	ACG50819.1	HPR7b	Chile	388	0.054	0.122
	FJ594336.1	ACU21606.1	UC04	Norway	397	0.045	0.096
	EU849018.1	ACG56692.1	HPR7b	Chile	388	0.057	0.122
	AF378181.2	AAK92378.2	HPR14	Norway	400	0.039	0.048
	DQ785245.1	ABG65811.1	HPR14	Norway	400	0.042	0.048	ISAV1	45	47.2	46.1	67.5
	DQ785252.1	ABG65818.1	HPR6	Norway	400	0.039	0.016	ISAV8	0	22.5	11.25	35
	DQ785258.1	ABG65824.1	UC010	Norway	403	0.034	0.001
	DQ785256.1	ABG65822.1	UC010	Norway	403	0.036	0.001
	AF220607.1	AAF32361.1	HPR2	Norway	391	0.037	-0.01
	DQ785248.1	ABG65814.1	HPR2	Norway	391	0.037	-0.01	ISAV4	10	25	17.5	67.5
	HQ259676.1	ADR77510.1	HPR2	Norway	391	0.037	-0.01
	DQ785255.1	ABG65821.1	HPR4	Norway	394	0.034	-0.014	ISAV11	5	2.5	3.75	20
	EU625666.1	ACG50816.1	HPR4c	Chile	393	0.039	-0.018
	DQ785254.1	ABG65820.1	HPR05	Norway	390	0.032	-0.015	ISAV10	5	5	5	6.7
	AF391126.1	AAK92417.1	HPR2	UK	393	0.041	-0.022
	DQ785247.1	ABG65813.1	UC011	Norway	393	0.037	-0.027	ISAV3	22.5	32.5	27.5	24
	DQ785250.1	ABG65816.1	HPR2	Norway	391	0.04	-0.04	ISAV6	7.5	15	11.25	21.7
	DQ785251.1	ABG65817.1	HPR2	Norway	391	0.037	-0.039	ISAV7	0	5	2.5	7.5
	DQ785257.1	ABG65823.1	HPR16	Norway	390	0.036	-0.042
	EU625667.1	ACG50817.1	HPR05	Chile	390	0.033	-0.046
	AF294881.2	AAK91148.2	HPR3	Canada	394	0.033	-0.053
	EU118820.1	ABW93487.1	HPR0	Norway	411	0.025	-0.047
	AY601904.1	AAT99017.1	HPR3	Canada: NS	394	0.027	-0.053
	DQ785253.1	ABG65819.1	HPR3	Norway	394	0.033	-0.079	ISAV9	7.5	7.5	7.5	3.3
	FJ594294.1	ACS94274.1	HPR3	Chile	394	0.032	-0.079
	FJ594284.1	ACS94264.1	HPR9	Chile	396	0.031	-0.104
