# Supplementary material for: Analysis of the use of codon pairs in the HE gene of the ISA virus shows a correlation between bias in HPR codon-pair use and mortality rates caused by the virus
Source: Virol J. 2013 Jun 6;10:180. doi: 10.1186/1743-422X-10-180 (PMC3684539; doi:10.1186/1743-422X-10-180)
Supplement: Additional file 4 — This is a Microsoft Excel document containing a supplementary table with tRNA availability (W values) for each coding codon of Salmo salar. [file 1743-422X-10-180-S4.xls]

## Sheet: Hoja1
AA	Codon	W		AA	Codon	W
A	GCA	1		P	CCA	0.045953
A	GCC	0.0363136		P	CCC	0.0144846
A	GCG	0.495206		P	CCG	0.0441169
A	GCT	0.0672719		P	CCT	0.0288927
C	TGC	0.0132606		Q	CAA	0.0102514
C	TGT	0.00800734		Q	CAG	0.0135411
D	GAC	0.0193808		R	AGA	0.00510022
D	GAT	0.0102514		R	AGG	0.0132606
E	GAA	0.0195848		R	CGA	0.011552
E	GAG	0.0258071		R	CGC	0.00522772
F	TTC	0.0633447		R	CGG	0.00525323
F	TTT	0.0323864		R	CGT	0.0103024
G	GGA	0.080915		S	AGC	0.0647728
G	GGC	0.0220074		S	AGT	0.0335594
G	GGG	0.0412608		S	TCA	0.0298618
G	GGT	0.011348		S	TCC	0.0212934
H	CAC	0.0307033		S	TCG	0.00851737
H	CAT	0.0157087		S	TCT	0.0418218
I	ATA	0.0501352		T	ACA	0.0546233
I	ATC	0.0365176		T	ACC	0.0197378
I	ATT	0.0722701		T	ACG	0.0287142
K	AAA	0.0128016		T	ACT	0.0380986
K	AAG	0.0284337		V	GTA	0.0519712
L	CTA	0.0205539		V	GTC	0.0114245
L	CTC	0.0160147		V	GTG	0.0411333
L	CTG	0.0168817		V	GTT	0.02239
L	CTT	0.0319529		W	TGG	0.0120365
L	TTA	0.0119345		Y	TAC	0.0208089
L	TTG	0.0200439		Y	TAT	0.0106595
M	ATG	0.13893
N	AAC	0.0171367
N	AAT	0.00897639
