# Supplementary material for: Analysis of the use of codon pairs in the HE gene of the ISA virus shows a correlation between bias in HPR codon-pair use and mortality rates caused by the virus
Source: Virol J. 2013 Jun 6;10:180. doi: 10.1186/1743-422X-10-180 (PMC3684539; doi:10.1186/1743-422X-10-180)
Supplement: Additional file 5 — This is a Microsoft Excel document containing a supplementary table with tRNA availability (W values) for each codon present in HPR0. [file 1743-422X-10-180-S5.xls]

## Sheet: Hoja1
HE Position	HPR AA	HPR0 Codon	W
329	I	ATC	0.0365176
330	T	ACA	0.0546233
331	D	GAT	0.0102514
332	V	GTA	0.0519712
333	K	AAA	0.0128016
334	I	ATC	0.0365176
335	R	AGG	0.0132606
336	V	GTA	0.0519712
337	D	GAC	0.0193808
338	A	GCA	1
339	I	ATC	0.0365176
340	P	CCA	0.045953
341	P	CCT	0.0288927
342	Q	CAG	0.0135411
343	L	CTG	0.0168817
344	N	AAC	0.0171367
345	Q	CAA	0.0102514
346	T	ACA	0.0546233
347	F	TTC	0.0633447
348	N	AAT	0.00897639
349	T	ACA	0.0546233
350	N	AAC	0.0171367
351	Q	CAA	0.0102514
352	V	GTG	0.0411333
353	E	GAG	0.0258071
354	Q	CAA	0.0102514
355	P	CCT	0.0288927
356	A	GCA	1
357	T	ACA	0.0546233
358	S	TCT	0.0418218
359	V	GTG	0.0411333
360	L	TTG	0.0200439
361	S	AGC	0.0647728
362	N	AAC	0.0171367
363	I	ATC	0.0365176
364	F	TTC	0.0633447
365	I	ATT	0.0722701
366	S	TCT	0.0418218
367	M	ATG	0.13893
368	G	GGT	0.011348
369	V	GTA	0.0519712
370	A	GCA	1
