# Supplementary material for: Analysis of the use of codon pairs in the HE gene of the ISA virus shows a correlation between bias in HPR codon-pair use and mortality rates caused by the virus
Source: Virol J. 2013 Jun 6;10:180. doi: 10.1186/1743-422X-10-180 (PMC3684539; doi:10.1186/1743-422X-10-180)
Supplement: Additional file 6 — This is a Microsoft Excel document containing a supplementary table with the Genebank access numbers for Salmo salar genes analyzed in this work. [file 1743-422X-10-180-S6.xls]

## Sheet: Hoja1
	Salmo salar genes
	NM_001146570.1		NM_001140646.1		NM_001146569.1		NM_001140453.1		NM_001146520.1		NM_001140026.1		NM_001140544.1
	NM_001140237.1		NM_001140417.1		NM_001146564.1		NM_001140078.1		NM_001146516.1		NM_001139883.1		NM_001140314.1
	NM_001123592.1		NM_001141642.1		NM_001146560.1		NM_001140739.1		NM_001146514.1		NM_001141357.1		NM_001141001.1
	NM_001173768.1		NM_001140160.1		NM_001146558.1		NM_001139712.1		NM_001146512.1		NM_001139770.1		NM_001140174.1
	NM_001140296.1		NM_001139840.1		NM_001146555.1		NM_001141703.1		NM_001146510.1		NM_001141755.1		NM_001140401.1
	NM_001141590.1		NM_001123632.1		NM_001146550.1		NM_001140564.1		NM_001146506.1		NM_001139597.1		NM_001140313.1
	NM_001140073.1		NM_001123611.1		NM_001146545.1		NM_001141783.1		NM_001146503.1		NM_001140964.1		NM_001139775.1
	NM_001136545.1		NM_001123604.1		NM_001146541.1		NM_001139740.1		NM_001146501.1		NM_001141674.1		NM_001139946.1
	NM_001123628.1		NM_001123729.1		NM_001146538.1		NM_001140395.1		NM_001146497.1		NM_001140845.1		NM_001141481.1
	NM_001123564.1		NM_001123726.1		NM_001146536.1		NM_001140308.1		NM_001146491.1		NM_001140510.1		NM_001140743.1
	NM_001123674.1		NM_001123584.1		NM_001146529.1		NM_001141191.1		NM_001146489.1		NM_001140589.1		NM_001141361.1
	NM_001141119.2		NM_001123571.1		NM_001146524.1		NM_001140052.1		NM_001146485.1		NM_001140254.1		NM_001140593.1
	NM_001146665.1		NM_001123568.1		NM_001146521.1		NM_001141476.1		NM_001146481.1		NM_001139911.1		NM_001140628.1
	NM_001146518.1		NM_001123558.1		NM_001146519.1		NM_001141648.1		NM_001146477.1		NM_001139998.1		NM_001141224.1
	NM_001140342.1		NM_001123691.1		NM_001146515.1		NM_001139796.1		NM_001146475.1		NM_001139711.1		NM_001140116.1
	NM_001139862.1		NM_001123555.1		NM_001146513.1		NM_001141022.1		NM_001146473.1		NM_001141075.1		NM_001140171.1
	NM_001140232.1		NM_001123673.1		NM_001146511.1		NM_001141392.1		NM_001146469.1		NM_001140482.1		NM_001140998.1
	NM_001140054.1		NM_001123653.1		NM_001146507.1		NM_001139575.1		NM_001146468.1		NM_001141702.1		NM_001141786.1
	NM_001141472.1		NM_001123650.1		NM_001146505.1		NM_001140423.1		NM_001146465.1		NM_001140226.1		NM_001140230.1
	NM_001140927.1		NM_001123648.1		NM_001146502.1		NM_001141136.1		NM_001146463.1		NM_001140394.1		NM_001140513.1
	NM_001123664.1		NM_001252360.1		NM_001146500.1		NM_001141810.1		NM_001146460.1		NM_001140537.1		NM_001140257.1
	NM_001173822.1		NM_001252358.1		NM_001146493.1		NM_001140167.1		NM_001146458.1		NM_001139970.1		NM_001139824.1
	NM_001146542.1		NM_001140581.1		NM_001146490.1		NM_001141587.1		NM_001146402.1		NM_001140138.1		NM_001140540.1
	NM_001146504.1		NM_001141157.1		NM_001146486.1		NM_001140452.1		NM_001146400.1		NM_001140281.1		NM_001140847.1
	NM_001139961.1		NM_001146404.1		NM_001146484.1		NM_001140624.1		NM_001146451.1		NM_001139882.1		NM_001140882.1
	NM_001140689.1		NM_001141162.1		NM_001146479.1		NM_001140738.1		NM_001146450.1		NM_001140051.1		NM_001141420.1
	NM_001140004.1		NM_001146530.1		NM_001146476.1		NM_001140368.1		NM_001146398.1		NM_001141647.1		NM_001141077.1
	NM_001139661.1		NM_001141537.1		NM_001146474.1		NM_001141049.1		NM_001146447.1		NM_001139769.1		NM_001141164.1
	NM_001141612.1		NM_001165329.1		NM_001146471.1		NM_001139940.1		NM_001146653.1		NM_001140422.1		NM_001139823.1
	NM_001140364.1		NM_001141604.1		NM_001146682.1		NM_001140112.1		NM_001146652.1		NM_001139596.1		NM_001140539.1
	NM_001252349.1		NM_001141281.1		NM_001146679.1		NM_001139739.1		NM_001146651.1		NM_001140509.1		NM_001140027.1
	NM_001139604.1		NM_001141156.1		NM_001146464.1		NM_001140563.1		NM_001146440.1		NM_001141809.1		NM_001141393.1
	NM_001141633.1		NM_001140874.1		NM_001146462.1		NM_001141533.1		NM_001146648.1		NM_001139910.1		NM_001140625.1
	NM_001140011.1		NM_001123663.1		NM_001146459.1		NM_001141724.1		NM_001146391.1		NM_001139997.1		NM_001139912.1
	NM_001139745.1		NM_001173837.1		NM_001146659.1		NM_001139657.1		NM_001146433.1		NM_001139710.1		NM_001139822.1
	NM_001141705.1		NM_001139599.1		NM_001146453.1		NM_001140934.1		NM_001146389.1		NM_001140332.1		NM_001141534.1
	NM_001126232.1		NM_001123619.1		NM_001146452.1		NM_001141896.1		NM_001146646.1		NM_001140481.1		NM_001140935.1
	NM_001141027.1		NM_001123557.1		NM_001146399.1		NM_001141219.1		NM_001145421.1		NM_001140649.1		NM_001141782.1
	NM_001140884.1		NM_001123594.1		NM_001146655.1		NM_001141356.1		NM_001141873.1		NM_001140076.1		NM_001140307.1
	NM_001123655.1		NM_001123574.1		NM_001146654.1		NM_001140765.1		NM_001141313.1		NM_001141048.1		NM_001141475.1
	NM_001252352.1		NM_001123551.1		NM_001146446.1		NM_001141673.1		NM_001140707.1		NM_001140225.1		NM_001141249.1
	NM_001195782.1		NM_001140260.1		NM_001146444.1		NM_001139574.1		NM_001142710.1		NM_001140111.1		NM_001140451.1
	NM_001252359.1		NM_001198574.1		NM_001146395.1		NM_001140166.1		NM_001142719.1		NM_001140792.1		NM_001140195.1
	NM_001252354.1		NM_001123576.1		NM_001146441.1		NM_001140844.1		NM_001142717.1		NM_001139855.1		NM_001140393.1
	NM_001252351.1		NM_001123667.1		NM_001146393.1		NM_001140253.1		NM_001142715.1		NM_001140562.1		NM_001141723.1
	NM_001252361.1		NM_001140668.1		NM_001146435.1		NM_001141560.1		NM_001142713.1		NM_001141753.1		NM_001140306.1
	NM_001252357.1		NM_001140867.1		NM_001146434.1		NM_001140737.1		NM_001142321.1		NM_001140280.1		NM_001140450.1
	NM_001252353.1		NM_001123668.1		NM_001146647.1		NM_001140623.1		NM_001139615.1		NM_001141504.1		NM_001141134.1
	NM_001245913.1		NM_001245841.1		NM_001146431.1		NM_001141330.1		NM_001140274.1		NM_001141895.1		NM_001140194.1
	NM_001204895.1		NM_001123698.1		NM_001145424.1		NM_001141701.1		NM_001141410.1		NM_001141611.1		NM_001140622.1
	NM_001198575.1		NM_001173699.1		NM_001123575.2		NM_001140367.1		NM_001140863.1		NM_001140024.1		NM_001141329.1
	NM_001195198.1		NM_001173622.1		NM_001141523.1		NM_001141074.1		NM_001140018.1		NM_001141672.1		NM_001141444.1
	NM_001141211.2		NM_001141238.1		NM_001141024.1		NM_001141781.1		NM_001140729.1		NM_001141355.1		NM_001140868.1
	NM_001140809.2		NM_001173647.1		NM_001140986.1		NM_001139738.1		NM_001141605.1		NM_001139768.1		NM_001140961.1
	NM_001141125.2		NM_001141870.1		NM_001142720.1		NM_001140818.1		NM_001141716.1		NM_001140992.1		NM_001140763.1
	NM_001141145.2		NM_001195552.1		NM_001142718.1		NM_001140137.1		NM_001140351.1		NM_001140165.1		NM_001140100.1
	NM_001140914.2		NM_001171800.1		NM_001142716.1		NM_001139621.1		NM_001140217.1		NM_001141390.1		NM_001140903.1
	NM_001141422.2		NM_001198847.1		NM_001142714.1		NM_001140536.1		NM_001141384.1		NM_001139573.1		NM_001141721.1
	NM_001141530.2		NM_001140409.1		NM_001142711.1		NM_001139881.1		NM_001141802.1		NM_001139909.1		NM_001140816.1
	NM_001165331.2		NM_001146658.1		NM_001141432.2		NM_001141020.1		NM_001140837.1		NM_001141808.1		NM_001141018.1
	NM_001198576.1		NM_001140897.1		NM_001140556.1		NM_001140677.1		NM_001140955.1		NM_001139709.1		NM_001141609.1
	NM_001141267.2		NM_001140250.1		NM_001140502.1		NM_001140050.1		NM_001140872.1		NM_001140878.1		NM_001140355.1
	NM_001141293.2		NM_001173781.1		NM_001139650.1		NM_001140764.1		NM_001140699.1		NM_001141559.1		NM_001141698.1
	NM_001140889.2		NM_001141772.1		NM_001140300.1		NM_001141646.1		NM_001140616.1		NM_001139938.1		NM_001141557.1
	NM_001141142.2		NM_001204894.1		NM_001140246.1		NM_001139794.1		NM_001140325.1		NM_001140366.1		NM_001141215.1
	NM_001140627.2		NM_001123692.1		NM_001140607.1		NM_001140508.1		NM_001141240.1		NM_001141047.1		NM_001140108.1
	NM_001146589.2		NM_001123665.1		NM_001140473.1		NM_001140706.1		NM_001139902.1		NM_001141752.1		NM_001140533.1
	NM_001173856.1		NM_001173902.1		NM_001141182.1		NM_001141416.1		NM_001141630.1		NM_001141188.1		NM_001140505.1
	NM_001173596.1		NM_001140823.2		NM_001139788.1		NM_001139595.1		NM_001140187.1		NM_001140110.1		NM_001139765.1
	NM_001173589.1		NM_001173903.1		NM_001140642.1		NM_001140736.1		NM_001140104.1		NM_001141503.1		NM_001141719.1
	NM_001173929.1		NM_001146409.1		NM_001139589.1		NM_001140843.1		NM_001140811.1		NM_001140932.1		NM_001140875.1
	NM_001173926.1		NM_001140053.1		NM_001141128.1		NM_001139996.1		NM_001140501.1		NM_001139620.1		NM_001141214.1
	NM_001173575.1		NM_001146454.1		NM_001141828.1		NM_001140904.1		NM_001139931.1		NM_001141247.1		NM_001139678.1
	NM_001173690.1		NM_001139676.1		NM_001140414.1		NM_001141585.1		NM_001141118.1		NM_001140676.1		NM_001140220.1
	NM_001173671.1		NM_001139755.1		NM_001139640.1		NM_001140224.1		NM_001140555.1		NM_001139655.1		NM_001139964.1
	NM_001173665.1		NM_001123540.1		NM_001139874.1		NM_001141885.1		NM_001139731.1		NM_001140279.1		NM_001140276.1
	NM_001173810.1		NM_001205110.1		NM_001141879.1		NM_001140075.1		NM_001139649.1		NM_001140420.1		NM_001141243.1
	NM_001173649.1		NM_001139635.1		NM_001141323.1		NM_001141780.1		NM_001140017.1		NM_001141894.1		NM_001141184.1
	NM_001173799.1		NM_001123539.1		NM_001140443.1		NM_001141722.1		NM_001140216.1		NM_001141610.1		NM_001141581.1
	NM_001173970.1		NM_001123660.1		NM_001140360.1		NM_001140136.1		NM_001140606.1		NM_001140164.1		NM_001140957.1
	NM_001173786.1		NM_001123541.2		NM_001140069.1		NM_001139819.1		NM_001139960.1		NM_001141354.1		NM_001140362.1
	NM_001173637.1		NM_001141291.1		NM_001139702.1		NM_001141473.1		NM_001141744.1		NM_001140507.1		NM_001141747.1
	NM_001173753.1		NM_001136547.1		NM_001141374.1		NM_001139854.1		NM_001140094.1		NM_001140449.1		NM_001141498.1
	NM_001173747.1		NM_001173915.1		NM_001140529.1		NM_001140561.1		NM_001141801.1		NM_001141389.1		NM_001141242.1
	NM_001173742.1		NM_001173910.1		NM_001140728.1		NM_001141217.1		NM_001140954.1		NM_001140251.1		NM_001140730.1
	NM_001173731.1		NM_001141155.1		NM_001139848.1		NM_001139681.1		NM_001140385.1		NM_001140842.1		NM_001139789.1
	NM_001173612.1		NM_001165292.1		NM_001139614.1		NM_001141859.1		NM_001141827.1		NM_001141807.1		NM_001141212.1
	NM_001173710.1		NM_001140641.1		NM_001140245.1		NM_001141019.1		NM_001140157.1		NM_001139967.1		NM_001140582.1
	NM_001173700.1		NM_001140263.1		NM_001141409.1		NM_001141671.1		NM_001141578.1		NM_001141699.1		NM_001140617.1
	NM_001171848.1		NM_001140158.1		NM_001140299.1		NM_001140612.1		NM_001140983.1		NM_001141584.1		NM_001140444.1
	NM_001171847.1		NM_001141687.1		NM_001139989.1		NM_001140023.1		NM_001139873.1		NM_001140621.1		NM_001140530.1
	NM_001165264.1		NM_001123614.1		NM_001141715.1		NM_001141645.1		NM_001141040.1		NM_001140330.1		NM_001139703.1
	NM_001165395.1		NM_001173626.1		NM_001139762.1		NM_001139767.1		NM_001139701.1		NM_001141187.1		NM_001136548.1
	NM_001165375.1		NM_001141575.1		NM_001139566.1		NM_001140479.1		NM_001140068.1		NM_001141635.1		NM_001123609.1
	NM_001165261.1		NM_001139821.1		NM_001140669.1		NM_001139908.1		NM_001140500.1		NM_001141072.1		NM_001123696.1
	NM_001165330.1		NM_001173741.1		NM_001141092.1		NM_001139594.1		NM_001139930.1		NM_001139879.1		NM_001123672.1
	NM_001165310.1		NM_001140180.1		NM_001141524.1		NM_001141133.1		NM_001141373.1		NM_001140990.1		NM_001141551.2
	NM_001164765.1		NM_001141860.1		NM_001140413.1		NM_001141833.1		NM_001140244.1		NM_001139680.1		NM_001141116.2
	NM_001163081.1		NM_001123689.1		NM_001140836.1		NM_001139995.1		NM_001141436.1		NM_001140560.1		NM_001141602.2
	NM_001141872.1		NM_001195818.1		NM_001140698.1		NM_001139937.1		NM_001139847.1		NM_001140960.1		NM_001141492.2
	NM_001161693.1		NM_001195819.1		NM_001140129.1		NM_001140647.1		NM_001139613.1		NM_001141670.1		NM_001141521.2
	NM_001159373.1		NM_001173604.1		NM_001141012.1		NM_001141558.1		NM_001140272.1		NM_001141858.1		NM_001141318.2
	NM_001146379.1		NM_001146443.1		NM_001139901.1		NM_001141884.1		NM_001141180.1		NM_001140163.1		NM_001141316.2
	NM_001146408.1		NM_001140098.1		NM_001140324.1		NM_001141302.1		NM_001141852.1		NM_001140611.1		NM_001141031.2
	NM_001146403.1		NM_001123616.1		NM_001140186.1		NM_001140365.1		NM_001140016.1		NM_001140022.1		NM_001141483.2
	NM_001146622.1		NM_001173801.1		NM_001140359.1		NM_001140074.1		NM_001141743.1		NM_001140448.1		NM_001141284.2
	NM_001146585.1		NM_001141505.1		NM_001141066.1		NM_001140931.1		NM_001140605.1		NM_001141644.1		NM_001141000.2
	NM_001146565.1		NM_001141841.2		NM_001140471.1		NM_001141379.1		NM_001139565.1		NM_001139966.1		NM_001141423.2
	NM_001146562.1		NM_001141067.2		NM_001141912.1		NM_001140675.1		NM_001141209.1		NM_001139707.1		NM_001141591.2
	NM_001146546.1		NM_001173590.1		NM_001140528.1		NM_001139619.1		NM_001140349.1		NM_001139593.1		NM_001141564.2
	NM_001146540.1		NM_001173819.1		NM_001139730.1		NM_001140534.1		NM_001141800.1		NM_001141750.1		NM_001140937.2
	NM_001146499.1		NM_001173641.1		NM_001141664.1		NM_001140419.1		NM_001140412.1		NM_001141832.1		NM_001141023.2
	NM_001146470.1		NM_001173722.1		NM_001141117.1		NM_001139654.1		NM_001141091.1		NM_001141501.1		NM_001140819.2
	NM_001146680.1		NM_001165288.1		NM_001140554.1		NM_001140278.1		NM_001140156.1		NM_001140390.1		NM_001141445.2
	NM_001146656.1		NM_001146672.1		NM_001139959.1		NM_001141414.1		NM_001141826.1		NM_001139644.1		NM_001141124.2
	NM_001146394.1		NM_001146613.1		NM_001141408.1		NM_001140048.1		NM_001140441.1		NM_001141778.1		NM_001141328.2
	NM_001146430.1		NM_001123553.1		NM_001140298.1		NM_001140222.1		NM_001140128.1		NM_001141186.1		NM_001140901.2
	NM_001145420.1		NM_001141496.1		NM_001139756.1		NM_001139907.1		NM_001140470.1		NM_001140329.1		NM_001141412.2
	NM_001141913.1		NM_001141210.1		NM_001141465.1		NM_001139792.1		NM_001140755.1		NM_001140989.1		NM_001141890.2
	NM_001141437.1		NM_001140038.1		NM_001140042.1		NM_001140192.1		NM_001140358.1		NM_001139878.1		NM_001173924.1
	NM_001141495.1		NM_001140634.1		NM_001141494.1		NM_001140902.1		NM_001141065.1		NM_001141045.1		NM_001173565.1
	NM_001141011.1		NM_001140547.1		NM_001141638.1		NM_001139994.1		NM_001140499.1		NM_001141378.1		NM_001173908.1
	NM_001140323.1		NM_001140430.1		NM_001139786.1		NM_001139936.1		NM_001139729.1		NM_001140959.1		NM_001173899.1
	NM_001141435.1		NM_001141424.1		NM_001140953.1		NM_001141806.1		NM_001140102.1		NM_001141669.1		NM_001173749.1
	NM_001140578.1		NM_001141104.1		NM_001140640.1		NM_001141442.1		NM_001141742.1		NM_001140559.1		NM_001173616.1
	NM_001141601.1		NM_001140997.1		NM_001140982.1		NM_001140876.1		NM_001141179.1		NM_001140221.1		NM_001173869.1
	NM_001141089.1		NM_001140168.1		NM_001140384.1		NM_001141583.1		NM_001139612.1		NM_001140162.1		NM_001146660.1
	NM_001140438.1		NM_001141304.1		NM_001141295.1		NM_001141720.1		NM_001139987.1		NM_001139653.1		NM_001165293.1
	NM_001140892.1		NM_001140587.1		NM_001139900.1		NM_001140134.1		NM_001141464.1		NM_001140303.1		NM_001165287.1
	NM_001141175.1		NM_001140704.1		NM_001139638.1		NM_001141529.1		NM_001140297.1		NM_001141892.1		NM_001165282.1
	NM_001141546.1		NM_001139843.1		NM_001139700.1		NM_001141471.1		NM_001141237.1		NM_001140249.1		NM_001165270.1
	NM_001140948.1		NM_001141748.1		NM_001139929.1		NM_001141071.1		NM_001140667.1		NM_001140191.1		NM_001165268.1
	NM_001141598.1		NM_001140864.1		NM_001141628.1		NM_001140733.1		NM_001140041.1		NM_001141352.1		NM_001165262.1
	NM_001141342.1		NM_001173921.1		NM_001140527.1		NM_001140477.1		NM_001141637.1		NM_001139993.1		NM_001165410.1
	NM_001140804.1		NM_001173653.1		NM_001139958.1		NM_001140418.1		NM_001139785.1		NM_001141387.1		NM_001165399.1
	NM_001139952.1		NM_001173628.1		NM_001141911.1		NM_001139852.1		NM_001141522.1		NM_001141244.1		NM_001165387.1
	NM_001141260.1		NM_001146626.1		NM_001140243.1		NM_001140761.1		NM_001140155.1		NM_001141131.1		NM_001165362.1
	NM_001139753.1		NM_001146483.1		NM_001141713.1		NM_001140703.1		NM_001140092.1		NM_001140840.1		NM_001165351.1
	NM_001140146.1		NM_001140386.1		NM_001141663.1		NM_001141413.1		NM_001141294.1		NM_001141805.1		NM_001165338.1
	NM_001141681.1		NM_001141888.1		NM_001140553.1		NM_001140866.1		NM_001140383.1		NM_001140584.1		NM_001165320.1
	NM_001141731.1		NM_001140357.1		NM_001141493.1		NM_001139906.1		NM_001141576.1		NM_001141470.1		NM_001165314.1
	NM_001139688.1		NM_001139806.1		NM_001140860.1		NM_001140021.1		NM_001141010.1		NM_001140619.1		NM_001146388.1
	NM_001140684.1		NM_001140463.1		NM_001139538.1		NM_001141749.1		NM_001140184.1		NM_001140328.1		NM_001146426.1
	NM_001140399.1		NM_001141655.1		NM_001141208.1		NM_001141643.1		NM_001139637.1		NM_001141300.1		NM_001146641.1
	NM_001141254.1		NM_001140083.1		NM_001141886.1		NM_001139791.1		NM_001139957.1		NM_001140476.1		NM_001146419.1
	NM_001141865.1		NM_001139915.1		NM_001141771.1		NM_001139935.1		NM_001141690.1		NM_001141044.1		NM_001146414.1
	NM_001141728.1		NM_001141677.1		NM_001140348.1		NM_001141096.1		NM_001141064.1		NM_001141916.1		NM_001146669.1
	NM_001140741.1		NM_001140283.1		NM_001141550.1		NM_001140389.1		NM_001139728.1		NM_001141377.1		NM_001146667.1
	NM_001139760.1		NM_001139623.1		NM_001140725.1		NM_001139842.1		NM_001141627.1		NM_001140788.1		NM_001146666.1
	NM_001140590.1		NM_001140421.1		NM_001141381.1		NM_001141831.1		NM_001140808.1		NM_001141668.1		NM_001146628.1
	NM_001140334.1		NM_001139853.1		NM_001141090.1		NM_001139643.1		NM_001141712.1		NM_001140558.1		NM_001146406.1
	NM_001140113.1		NM_001139766.1		NM_001140440.1		NM_001141582.1		NM_001141910.1		NM_001139905.1		NM_001146367.1
	NM_001140282.1		NM_001140674.1		NM_001140834.1		NM_001139877.1		NM_001140552.1		NM_001140302.1		NM_001146359.1
	NM_001141506.1		NM_001140046.1		NM_001141038.1		NM_001141882.1		NM_001139986.1		NM_001141499.1		NM_001146357.1
	NM_001140333.1		NM_001123701.1		NM_001140213.1		NM_001141326.1		NM_001141662.1		NM_001140020.1		NM_001146604.1
	NM_001140077.1		NM_001123680.1		NM_001139699.1		NM_001141528.1		NM_001141115.1		NM_001140900.1		NM_001146596.1
	NM_001140025.1		NM_001141438.2		NM_001140754.1		NM_001140072.1		NM_001139537.1		NM_001139790.1		NM_001146576.1
	NM_001140879.1		NM_001141181.2		NM_001139928.1		NM_001140958.1		NM_001140666.1		NM_001139992.1		NM_001146566.1
	NM_001139759.1		NM_001140727.2		NM_001140613.1		NM_001140107.1		NM_001141850.1		NM_001141440.1		NM_001146554.1
	NM_001140392.1		NM_001141603.2		NM_001140526.1		NM_001140814.1		NM_001141798.1		NM_001140097.1		NM_001146548.1
	NM_001140535.1		NM_001140697.2		NM_001141434.1		NM_001140161.1		NM_001140951.1		NM_001139591.1		NM_001146534.1
	NM_001139844.1		NM_001141321.2		NM_001140066.1		NM_001139851.1		NM_001141150.1		NM_001141718.1		NM_001146525.1
	NM_001140135.1		NM_001141320.2		NM_001140270.1		NM_001140532.1		NM_001139784.1		NM_001141130.1		NM_001146494.1
	NM_001140620.1		NM_001141549.2		NM_001141178.1		NM_001139652.1		NM_001140154.1		NM_001141830.1		NM_001146482.1
	NM_001141857.1		NM_001140858.2		NM_001140101.1		NM_001140504.1		NM_001140347.1		NM_001140475.1		NM_001146472.1
	NM_001141608.1		NM_001140806.2		NM_001140014.1		NM_001139705.1		NM_001141824.1		NM_001140928.1		NM_001146455.1
	NM_001141070.1		NM_001141404.2		NM_001140922.1		NM_001139934.1		NM_001140212.1		NM_001140583.1		NM_001146448.1
	NM_001140865.1		NM_001141146.2		NM_001139845.1		NM_001140353.1		NM_001140638.1		NM_001141213.1		NM_001146649.1
	NM_001141351.1		NM_001141458.2		NM_001139611.1		NM_001139764.1		NM_001140183.1		NM_001139876.1		NM_001146432.1
	NM_001139757.1		NM_001141428.2		NM_001140980.1		NM_001140987.1		NM_001139835.1		NM_001141881.1		NM_001141694.1
	NM_001140812.1		NM_001141058.2		NM_001139646.1		NM_001140644.1		NM_001141319.1		NM_001141325.1		NM_001141154.1
	NM_001123625.1		NM_001141229.2		NM_001140040.1		NM_001141095.1		NM_001141689.1		NM_001141271.1		NM_001140044.1
	NM_001123622.1		NM_001141427.2		NM_001140724.1		NM_001140731.1		NM_001140525.1		NM_001141632.1		NM_001141640.1
	NM_001123620.1		NM_001141455.2		NM_001140410.1		NM_001140388.1		NM_001139727.1		NM_001141043.1		NM_001141467.1
	NM_001123610.1		NM_001140971.2		NM_001140603.1		NM_001139841.1		NM_001140321.1		NM_001141915.1		NM_001140095.1
	NM_001123598.1		NM_001140630.2		NM_001140468.1		NM_001141776.1		NM_001140241.1		NM_001139815.1		NM_001140670.1
	NM_001123588.1		NM_001141592.2		NM_001140894.1		NM_001141469.1		NM_001141626.1		NM_001140759.1		NM_001141745.1
	NM_001123723.1		NM_001140999.2		NM_001141345.1		NM_001140132.1		NM_001140013.1		NM_001139850.1		NM_001141297.1
	NM_001123583.1		NM_001141360.2		NM_001141265.1		NM_001140219.1		NM_001141235.1		NM_001140557.1		NM_001141013.1
	NM_001123570.1		NM_001141334.2		NM_001139898.1		NM_001140672.1		NM_001140921.1		NM_001139704.1		NM_001140984.1
	NM_001123688.1		NM_001141193.2		NM_001141009.1		NM_001140618.1		NM_001140295.1		NM_001141855.1		NM_001141153.1
	NM_001123643.1		NM_001141138.2		NM_001139698.1		NM_001140327.1		NM_001141114.1		NM_001140247.1		NM_001139787.1
	NM_001173601.1		NM_001141863.2		NM_001140833.1		NM_001141299.1		NM_001140039.1		NM_001141606.1		NM_001140615.1
	NM_001173597.1		NM_001141332.2		NM_001140753.1		NM_001139677.1		NM_001141149.1		NM_001140019.1		NM_001141322.1
	NM_001173850.1		NM_001140820.2		NM_001140126.1		NM_001140071.1		NM_001140153.1		NM_001141439.1		NM_001139674.1
	NM_001173838.1		NM_001141220.2		NM_001140497.1		NM_001140701.1		NM_001141600.1		NM_001139568.1		NM_001140215.1
	NM_001173834.1		NM_001140880.2		NM_001139870.1		NM_001140106.1		NM_001140211.1		NM_001141183.1		NM_001140924.1
	NM_001173833.1		NM_001140994.2		NM_001140269.1		NM_001140813.1		NM_001140346.1		NM_001140096.1		NM_001140896.1
	NM_001173573.1		NM_001141446.2		NM_001141711.1		NM_001139904.1		NM_001139955.1		NM_001139590.1		NM_001141126.1
	NM_001173826.1		NM_001140963.2		NM_001140551.1		NM_001141120.1		NM_001140090.1		NM_001140218.1		NM_001140870.1
	NM_001173562.1		NM_001140962.2		NM_001139985.1		NM_001140503.1		NM_001141008.1		NM_001140387.1		NM_001141039.1
	NM_001173661.1		NM_001141073.2		NM_001141462.1		NM_001141411.1		NM_001140125.1		NM_001140838.1		NM_001140614.1
	NM_001173652.1		NM_001140817.2		NM_001139809.1		NM_001140275.1		NM_001141739.1		NM_001141775.1		NM_001140783.1
	NM_001173800.1		NM_001141098.2		NM_001139562.1		NM_001140608.1		NM_001140576.1		NM_001140671.1		NM_001140067.1
	NM_001173795.1		NM_001141046.2		NM_001139610.1		NM_001140045.1		NM_001141490.1		NM_001139641.1		NM_001140271.1
	NM_001173900.1		NM_001140734.2		NM_001140950.1		NM_001139991.1		NM_001141176.1		NM_001141298.1		NM_001141799.1
	NM_001173783.1		NM_001140841.2		NM_001140694.1		NM_001140899.1		NM_001140320.1		NM_001141880.1		NM_001140952.1
	NM_001173770.1		NM_001141883.2		NM_001140602.1		NM_001140474.1		NM_001141909.1		NM_001141042.1		NM_001140639.1
	NM_001173625.1		NM_001141273.2		NM_001141520.1		NM_001140643.1		NM_001140064.1		NM_001141746.1		NM_001140127.1
	NM_001173743.1		NM_001141017.2		NM_001139897.1		NM_001141094.1		NM_001139561.1		NM_001140159.1		NM_001140782.1
	NM_001173874.1		NM_001140610.2		NM_001141264.1		NM_001141803.1		NM_001141660.1		NM_001141631.1		NM_001140242.1
	NM_001173726.1		NM_001141607.2		NM_001139697.1		NM_001141468.1		NM_001140294.1		NM_001141497.1		NM_001141463.1
	NM_001173960.1		NM_001141350.2		NM_001141574.1		NM_001141129.1		NM_001140722.1		NM_001141375.1		NM_001140439.1
	NM_001173701.1		NM_001141324.2		NM_001139926.1		NM_001141829.1		NM_001141113.1		NM_001140758.1		NM_001139636.1
	NM_001173952.1		NM_001193547.1		NM_001139834.1		NM_001139962.1		NM_001141547.1		NM_001141666.1		NM_001141063.1
	NM_001165402.1		NM_001193497.1		NM_001139869.1		NM_001140131.1		NM_001140152.1		NM_001136553.1		NM_001141177.1
	NM_001165385.1		NM_001204100.1		NM_001141062.1		NM_001141580.1		NM_001141848.1		NM_001136546.1		NM_001141370.1
	NM_001165369.1		NM_001199226.1		NM_001141710.1		NM_001140415.1		NM_001140437.1		NM_001130998.1		NM_001140665.1
	NM_001165364.1		NM_001140785.2		NM_001141874.1		NM_001140326.1		NM_001140601.1		NM_001130854.1		NM_001140723.1
	NM_001165324.1		NM_001141466.2		NM_001141461.1		NM_001141270.1		NM_001141035.1		NM_001123638.1		NM_001139783.1
	NM_001146360.1		NM_001141127.2		NM_001141625.1		NM_001140700.1		NM_001140181.1		NM_001123637.1		NM_001141769.1
	NM_001146639.1		NM_001140861.2		NM_001140550.1		NM_001140361.1		NM_001141343.1		NM_001123714.1		NM_001141036.1
	NM_001146412.1		NM_001141382.2		NM_001141205.1		NM_001140070.1		NM_001141738.1		NM_001123591.1		NM_001140780.1
	NM_001146371.1		NM_001140835.2		NM_001139808.1		NM_001139903.1		NM_001140380.1		NM_001123589.1		NM_001141688.1
	NM_001146366.1		NM_001141151.2		NM_001141796.1		NM_001139814.1		NM_001141087.1		NM_001123580.1		NM_001140496.1
	NM_001146610.1		NM_001141433.2		NM_001140949.1		NM_001140188.1		NM_001139725.1		NM_001123577.1		NM_001140240.1
	NM_001146580.1		NM_001140637.2		NM_001139609.1		NM_001136552.1		NM_001139833.1		NM_001123703.1		NM_001139984.1
	NM_001146563.1		NM_001140832.2		NM_001140466.1		NM_001123542.2		NM_001140495.1		NM_001123562.1		NM_001140664.1
	NM_001146553.1		NM_001140920.2		NM_001140857.1		NM_001123567.2		NM_001141709.1		NM_001123559.1		NM_001140408.1
	NM_001146527.1		NM_001141489.2		NM_001140210.1		NM_001130856.1		NM_001140575.1		NM_001123546.1		NM_001139782.1
	NM_001146526.1		NM_001141005.2		NM_001139896.1		NM_001123636.1		NM_001140977.1		NM_001123535.1		NM_001141263.1
	NM_001146509.1		NM_001141486.2		NM_001141822.1		NM_001123631.1		NM_001140319.1		NM_001123533.1		NM_001141573.1
	NM_001146487.1		NM_001141201.2		NM_001139954.1		NM_001123629.1		NM_001139983.1		NM_001123530.1		NM_001140831.1
	NM_001146681.1		NM_001141905.2		NM_001140345.1		NM_001123627.1		NM_001141204.1		NM_001123528.1		NM_001140239.1
	NM_001146657.1		NM_001141109.2		NM_001141007.1		NM_001123617.1		NM_001141908.1		NM_001123524.1		NM_001141403.1
	NM_001146397.1		NM_001140801.2		NM_001139925.1		NM_001123613.1		NM_001140407.1		NM_001123661.1		NM_001141821.1
	NM_001146436.1		NM_001140943.2		NM_001140089.1		NM_001123612.1		NM_001140037.1		NM_001123659.1		NM_001140088.1
	NM_001140898.1		NM_001141169.2		NM_001140751.1		NM_001123590.1		NM_001139534.1		NM_001123658.1		NM_001139832.1
	NM_001140273.1		NM_001140594.2		NM_001140124.1		NM_001123727.1		NM_001140151.1		NM_001123654.1		NM_001140918.1
	NM_001141853.1		NM_001140713.2		NM_001141061.1		NM_001123581.1		NM_001139608.1		NM_001123645.1		NM_001140318.1
	NM_001140442.1		NM_001141480.2		NM_001141233.1		NM_001123579.1		NM_001141034.1		NM_001123681.1		NM_001139982.1
	NM_001139872.1		NM_001140682.2		NM_001139868.1		NM_001123565.1		NM_001139953.1		NM_001123719.1		NM_001140150.1
	NM_001141691.1		NM_001141052.2		NM_001140805.1		NM_001123563.1		NM_001139895.1		NM_001140650.2		NM_001141367.1
	NM_001140469.1		NM_001141103.2		NM_001139669.1		NM_001123561.1		NM_001141847.1		NM_001141231.1		NM_001140599.1
	NM_001140322.1		NM_001140996.2		NM_001140549.1		NM_001123560.1		NM_001141518.1		NM_001141795.1		NM_001140009.1
	NM_001140091.1		NM_001141192.2		NM_001140721.1		NM_001123694.1		NM_001140600.1		NM_001173892.1		NM_001140378.1
	NM_001141491.1		NM_001140907.2		NM_001140663.1		NM_001123693.1		NM_001141488.1		NM_001139811.1		NM_001141793.1
	NM_001140268.1		NM_001141278.2		NM_001140465.1		NM_001123690.1		NM_001141686.1		NM_001139629.1		NM_001140917.1
	NM_001140779.1		NM_001140679.2		NM_001139807.1		NM_001123556.1		NM_001140344.1		NM_001140372.1		NM_001140829.1
	NM_001140063.1		NM_001141561.2		NM_001141290.1		NM_001123686.1		NM_001139724.1		NM_001141190.2		NM_001139667.1
	NM_001139754.1		NM_001140906.2		NM_001140209.1		NM_001123684.1		NM_001141086.1		NM_001141171.1		NM_001141735.1
	NM_001141368.1		NM_001141021.2		NM_001141112.1		NM_001123683.1		NM_001140976.1		NM_001140458.1		NM_001140149.1
	NM_001140522.1		NM_001141189.2		NM_001139781.1		NM_001123543.1		NM_001141174.1		NM_001139818.1		NM_001141230.1
	NM_001141430.1		NM_001141834.2		NM_001141767.1		NM_001123534.1		NM_001140830.1		NM_001123657.1		NM_001140718.1
	NM_001140548.1		NM_001141380.2		NM_001140436.1		NM_001123526.1		NM_001141794.1		NM_001139743.1		NM_001141314.1
	NM_001140890.1		NM_001141159.2		NM_001140856.1		NM_001123675.1		NM_001141459.1		NM_001139683.1		NM_001139830.1
	NM_001141172.1		NM_001140586.2		NM_001140778.1		NM_001123670.1		NM_001139633.1		NM_001173931.1		NM_001140404.1
	NM_001140059.1		NM_001141216.2		NM_001139695.1		NM_001123656.1		NM_001141545.1		NM_001139592.1		NM_001140775.1
	NM_001140800.1		NM_001141353.2		NM_001141262.1		NM_001123647.1		NM_001141203.1		NM_001123717.1		NM_001141365.1
	NM_001141425.1		NM_001140585.2		NM_001139924.1		NM_001123720.1		NM_001139668.1		NM_001140925.1		NM_001141400.1
	NM_001140374.1		NM_001141327.2		NM_001140635.1		NM_001123640.1		NM_001140406.1		NM_001123662.1		NM_001140888.1
	NM_001140825.1		NM_001140789.2		NM_001141232.1		NM_001177821.1		NM_001141623.1		NM_001141317.1		NM_001140235.1
	NM_001141080.1		NM_001141122.2		NM_001140379.1		NM_001173793.1		NM_001139533.1		NM_001123702.2		NM_001140085.1
	NM_001140117.1		NM_001140760.2		NM_001140010.1		NM_001173858.1		NM_001140036.1		NM_001123666.1		NM_001141733.1
	NM_001140457.1		NM_001141069.2		NM_001141708.1		NM_001173950.1		NM_001141766.1		NM_001139965.1		NM_001141484.1
	NM_001141140.1		NM_001140956.2		NM_001140123.1		NM_001173949.1		NM_001140435.1		NM_001141696.1		NM_001141869.1
	NM_001141166.1		NM_001140786.2		NM_001141060.1		NM_001173948.1		NM_001141111.1		NM_001123626.1		NM_001139691.1
	NM_001139773.1		NM_001193454.1		NM_001140720.1		NM_001173947.1		NM_001139780.1		NM_001123525.1		NM_001141199.1
	NM_001141421.1		NM_001146517.2		NM_001139867.1		NM_001173853.1		NM_001141517.1		NM_001123669.1		NM_001140852.1
	NM_001140425.1		NM_001185027.1		NM_001140574.1		NM_001173852.1		NM_001140179.1		NM_001140696.1		NM_001140596.1
	NM_001140740.1		NM_001165407.1		NM_001140464.1		NM_001173851.1		NM_001141820.1		NM_001139706.1		NM_001140340.1
	NM_001141251.1		NM_001173916.1		NM_001140662.1		NM_001173943.1		NM_001139923.1		NM_001141526.1		NM_001140826.1
	NM_001139999.1		NM_001173602.1		NM_001140208.1		NM_001173942.1		NM_001141571.1		NM_001123677.1		NM_001141868.1
	NM_001139941.1		NM_001173857.1		NM_001141907.1		NM_001173593.1		NM_001139723.1		NM_001139816.1		NM_001140288.1
	NM_001139522.1		NM_001173600.1		NM_001141033.1		NM_001173848.1		NM_001141341.1		NM_001165404.1		NM_001140459.1
	NM_001141418.1		NM_001173599.1		NM_001140691.1		NM_001173940.1		NM_001139560.1		NM_001171850.1		NM_001139918.1
	NM_001140196.1		NM_001173598.1		NM_001140777.1		NM_001173591.1		NM_001140719.1		NM_001139871.1		NM_001139689.1
	NM_001139521.1		NM_001173945.1		NM_001141736.1		NM_001173846.1		NM_001140493.1		NM_001141876.1		NM_001141168.1
	NM_001141135.1		NM_001173944.1		NM_001139894.1		NM_001173845.1		NM_001141544.1		NM_001173855.1		NM_001140173.1
	NM_001141474.1		NM_001173595.1		NM_001139607.1		NM_001173844.1		NM_001140661.1		NM_001173579.1		NM_001140885.1
	NM_001141303.1		NM_001173594.1		NM_001140521.1		NM_001173936.1		NM_001139632.1		NM_001173829.1		NM_001141255.1
	NM_001141636.1		NM_001173849.1		NM_001141487.1		NM_001173587.1		NM_001139951.1		NM_001173827.1		NM_001140201.1
	NM_001140356.1		NM_001173941.1		NM_001139694.1		NM_001173586.1		NM_001140405.1		NM_001173688.1		NM_001140143.1
	NM_001141751.1		NM_001173592.1		NM_001140265.1		NM_001173841.1		NM_001140291.1		NM_001173566.1		NM_001140770.1
	NM_001141245.1		NM_001173847.1		NM_001141685.1		NM_001173933.1		NM_001139532.1		NM_001173676.1		NM_001141309.1
	NM_001141634.1		NM_001173939.1		NM_001140975.1		NM_001173584.1		NM_001140061.1		NM_001173818.1		NM_001141510.1
	NM_001140447.1		NM_001173938.1		NM_001140343.1		NM_001173839.1		NM_001140178.1		NM_001173809.1		NM_001140797.1
	NM_001140047.1		NM_001173937.1		NM_001141315.1		NM_001173582.1		NM_001139805.1		NM_001173909.1		NM_001139860.1
	NM_001140446.1		NM_001173588.1		NM_001140749.1		NM_001173581.1		NM_001140520.1		NM_001173901.1		NM_001140311.1
	NM_001140190.1		NM_001173843.1		NM_001141085.1		NM_001173580.1		NM_001139922.1		NM_001173639.1		NM_001140910.1
	NM_001141555.1		NM_001173935.1		NM_001140122.1		NM_001173835.1		NM_001141401.1		NM_001173635.1		NM_001139886.1
	NM_001141914.1		NM_001173934.1		NM_001140207.1		NM_001173578.1		NM_001139584.1		NM_001173763.1		NM_001140336.1
	NM_001136551.1		NM_001173585.1		NM_001139866.1		NM_001173925.1		NM_001140974.1		NM_001173760.1		NM_001140426.1
	NM_001128604.1		NM_001173840.1		NM_001139981.1		NM_001173831.1		NM_001141684.1		NM_001173736.1		NM_001140822.1
	NM_001126231.1		NM_001173932.1		NM_001140690.1		NM_001173574.1		NM_001141819.1		NM_001173872.1		NM_001140653.1
	NM_001123634.1		NM_001173583.1		NM_001141871.1		NM_001173698.1		NM_001141457.1		NM_001173963.1		NM_001141757.1
	NM_001123623.1		NM_001173930.1		NM_001141032.1		NM_001173696.1		NM_001139559.1		NM_001173703.1		NM_001141252.1
	NM_001123618.1		NM_001173836.1		NM_001141906.1		NM_001173695.1		NM_001140462.1		NM_001173951.1		NM_001140370.1
	NM_001123606.1		NM_001173928.1		NM_001141765.1		NM_001173694.1		NM_001141340.1		NM_001173842.1		NM_001140000.1
	NM_001123602.1		NM_001173927.1		NM_001139893.1		NM_001173692.1		NM_001140492.1		NM_001173576.1		NM_001140114.1
	NM_001123724.1		NM_001173577.1		NM_001139779.1		NM_001173919.1		NM_001140916.1		NM_001173693.1		NM_001139713.1
	NM_001123585.1		NM_001173832.1		NM_001141516.1		NM_001173825.1		NM_001140086.1		NM_001173689.1		NM_001139659.1
	NM_001123569.1		NM_001173923.1		NM_001139693.1		NM_001173569.1		NM_001141543.1		NM_001173682.1		NM_001139797.1
	NM_001123548.1		NM_001173922.1		NM_001139606.1		NM_001173824.1		NM_001140660.1		NM_001173678.1		NM_001141756.1
	NM_001123671.1		NM_001173697.1		NM_001140264.1		NM_001173568.1		NM_001140802.1		NM_001173564.1		NM_001141306.1
	NM_001123722.1		NM_001173828.1		NM_001139722.1		NM_001173918.1		NM_001139980.1		NM_001173668.1		NM_001141163.1
	NM_001140859.2		NM_001173572.1		NM_001140854.1		NM_001173823.1		NM_001139865.1		NM_001173907.1		NM_001140794.1
	NM_001140773.2		NM_001173920.1		NM_001140008.1		NM_001173681.1		NM_001140546.1		NM_001173906.1		NM_001141725.1
	NM_001171807.1		NM_001173691.1		NM_001141570.1		NM_001173680.1		NM_001141734.1		NM_001173895.1		NM_001140793.1
	NM_001171804.1		NM_001173570.1		NM_001140748.1		NM_001173677.1		NM_001139666.1		NM_001173775.1		NM_001139856.1
	NM_001168519.1		NM_001173687.1		NM_001140633.1		NM_001173675.1		NM_001140290.1		NM_001173890.1		NM_001141277.1
	NM_001165265.1		NM_001173686.1		NM_001141792.1		NM_001173674.1		NM_001141485.1		NM_001173629.1		NM_001140678.1
	NM_001165392.1		NM_001173685.1		NM_001140945.1		NM_001173914.1		NM_001139892.1		NM_001173737.1		NM_001141835.1
	NM_001165316.1		NM_001173684.1		NM_001140377.1		NM_001173563.1		NM_001140034.1		NM_001173732.1		NM_001141161.1
	NM_001146597.1		NM_001173683.1		NM_001141084.1		NM_001173913.1		NM_001141656.1		NM_001173708.1		NM_001139939.1
	NM_001146678.1		NM_001173567.1		NM_001140236.1		NM_001173667.1		NM_001141259.1		NM_001141261.1		NM_001139969.1
	NM_001146457.1		NM_001173917.1		NM_001140121.1		NM_001173666.1		NM_001141456.1		NM_001173860.1		NM_001141276.1
	NM_001146396.1		NM_001173679.1		NM_001141287.1		NM_001173561.1		NM_001139605.1		NM_001173662.1		NM_001141248.1
	NM_001146392.1		NM_001173821.1		NM_001140433.1		NM_001173663.1		NM_001140007.1		NM_001139616.1		NM_001141160.1
	NM_001141639.1		NM_001173820.1		NM_001139631.1		NM_001173560.1		NM_001140853.1		NM_001140839.1		NM_001140480.1
	NM_001140103.1		NM_001173673.1		NM_001139531.1		NM_001173815.1		NM_001141818.1		NM_001145423.1		NM_001140648.1
	NM_001140093.1		NM_001173672.1		NM_001140177.1		NM_001173559.1		NM_001140747.1		NM_001145419.1		NM_001140331.1
	NM_001140411.1		NM_001173670.1		NM_001140316.1		NM_001173814.1		NM_001140597.1		NM_001141335.1		NM_001139737.1
	NM_001141236.1		NM_001173669.1		NM_001141764.1		NM_001173813.1		NM_001140491.1		NM_001141185.1		NM_001139880.1
	NM_001139586.1		NM_001173912.1		NM_001139921.1		NM_001173812.1		NM_001140632.1		NM_001123547.1		NM_001140305.1
	NM_001141460.1		NM_001173817.1		NM_001140060.1		NM_001173811.1		NM_001141339.1		NM_001145422.1		NM_001140049.1
	NM_001140087.1		NM_001173664.1		NM_001141515.1		NM_001173808.1		NM_001139949.1		NM_001139795.1		NM_001139793.1
	NM_001140035.1		NM_001173816.1		NM_001139804.1		NM_001173806.1		NM_001140376.1		NM_001140301.1		NM_001140193.1
	NM_001141110.1		NM_001173660.1		NM_001140973.1		NM_001173805.1		NM_001139979.1		NM_001140946.1		NM_001141443.1
	NM_001140519.1		NM_001173659.1		NM_001141683.1		NM_001173804.1		NM_001140403.1		NM_001173854.1		NM_001141246.1
	NM_001141791.1		NM_001173658.1		NM_001139583.1		NM_001173803.1		NM_001139920.1		NM_001173946.1		NM_001141274.1
	NM_001140774.1		NM_001173657.1		NM_001140717.1		NM_001173648.1		NM_001139630.1		NM_001123605.1		NM_001140304.1
	NM_001140517.1		NM_001173656.1		NM_001141844.1		NM_001173797.1		NM_001139530.1		NM_001173571.1		NM_001141158.1
	NM_001141028.1		NM_001173655.1		NM_001139558.1		NM_001173796.1		NM_001139665.1		NM_001165353.1		NM_001141097.1
	NM_001141618.1		NM_001173654.1		NM_001140461.1		NM_001173794.1		NM_001140289.1		NM_001141239.1		NM_001139735.1
	NM_001140312.1		NM_001173807.1		NM_001141595.1		NM_001173792.1		NM_001141763.1		NM_001141567.1		NM_001141301.1
	NM_001141223.1		NM_001173651.1		NM_001140688.1		NM_001173644.1		NM_001141904.1		NM_001123704.1		NM_001139679.1
	NM_001139859.1		NM_001173650.1		NM_001140341.1		NM_001173789.1		NM_001140262.1		NM_001141741.1		NM_001139817.1
	NM_001141727.1		NM_001173905.1		NM_001141542.1		NM_001173788.1		NM_001139803.1		NM_001139933.1		NM_001140277.1
	NM_001139858.1		NM_001173802.1		NM_001140432.1		NM_001173642.1		NM_001140006.1		NM_001140810.1		NM_001140354.1
	NM_001140139.1		NM_001173798.1		NM_001141083.1		NM_001173785.1		NM_001140716.1		NM_001141641.1		NM_001140988.1
	NM_001140708.1		NM_001173646.1		NM_001140176.1		NM_001173896.1		NM_001141108.1		NM_001140752.1		NM_001140133.1
	NM_001141586.1		NM_001173971.1		NM_001139829.1		NM_001173782.1		NM_001141002.1		NM_001141565.2		NM_001140732.1
	NM_001140791.1		NM_001173645.1		NM_001139864.1		NM_001173894.1		NM_001141817.1		NM_001140266.1		NM_001140673.1
	NM_001140223.1		NM_001173791.1		NM_001140545.1		NM_001173778.1		NM_001140746.1		NM_001141552.2		NM_001140363.1
	NM_001141502.1		NM_001173790.1		NM_001139720.1		NM_001173893.1		NM_001140887.1		NM_001140726.2		NM_001141016.1
	NM_001140930.1		NM_001173643.1		NM_001140315.1		NM_001173776.1		NM_001141568.1		NM_001141407.2		NM_001139617.1
	NM_001140787.1		NM_001173898.1		NM_001140518.1		NM_001173774.1		NM_001140490.1		NM_001141825.2		NM_001140248.1
	NM_001140189.1		NM_001173897.1		NM_001141707.1		NM_001173773.1		NM_001140431.1		NM_001141207.2		NM_001141386.1
	NM_001128603.1		NM_001173784.1		NM_001141620.1		NM_001173771.1		NM_001141338.1		NM_001141292.2		NM_001141804.1
	NM_001123711.1		NM_001173640.1		NM_001141682.1		NM_001173889.1		NM_001140234.1		NM_001141659.2		NM_001141527.1
	NM_001123597.1		NM_001173780.1		NM_001139777.1		NM_001173633.1		NM_001140402.1		NM_001141288.2		NM_001140416.1
	NM_001123573.1		NM_001173779.1		NM_001141258.1		NM_001173767.1		NM_001140084.1		NM_001141143.2		NM_001141015.1
	NM_001123721.1		NM_001173638.1		NM_001141426.1		NM_001173766.1		NM_001139978.1		NM_001141842.2		NM_001141376.1
	NM_001140604.2		NM_001173777.1		NM_001139582.1		NM_001173765.1		NM_001139919.1		NM_001141197.2		NM_001140531.1
	NM_001141599.2		NM_001173636.1		NM_001141170.1		NM_001173764.1		NM_001139828.1		NM_001141397.2		NM_001139651.1
	NM_001141500.2		NM_001173891.1		NM_001141790.1		NM_001173630.1		NM_001139719.1		NM_001141282.2		NM_001139733.1
	NM_001165272.1		NM_001173772.1		NM_001140204.1		NM_001173885.1		NM_001139863.1		NM_001140683.2		NM_001141385.1
	NM_001165409.1		NM_001173634.1		NM_001141594.1		NM_001173884.1		NM_001141762.1		NM_001141165.2		NM_001140873.1
	NM_001165374.1		NM_001173769.1		NM_001141541.1		NM_001173758.1		NM_001141454.1		NM_001140681.2		NM_001139875.1
	NM_001146429.1		NM_001173888.1		NM_001139948.1		NM_001173757.1		NM_001139664.1		NM_001141250.2		NM_001141068.1
	NM_001146496.1		NM_001173632.1		NM_001140631.1		NM_001173756.1		NM_001141198.1		NM_001141391.2		NM_001140105.1
	NM_001146467.1		NM_001173887.1		NM_001141285.1		NM_001173755.1		NM_001141619.1		NM_001140991.2		NM_001141241.1
	NM_001146677.1		NM_001173631.1		NM_001139747.1		NM_001173881.1		NM_001140005.1		NM_001141415.2		NM_001139849.1
	NM_001146456.1		NM_001173886.1		NM_001140375.1		NM_001173880.1		NM_001140942.1		NM_001141388.2		NM_001123587.1
	NM_001146439.1		NM_001173762.1		NM_001141056.1		NM_001173624.1		NM_001141363.1		NM_001140645.2		NM_001123538.1
	NM_001141272.1		NM_001173761.1		NM_001141732.1		NM_001173879.1		NM_001139776.1		NM_001140609.2		NM_001172488.1
	NM_001141579.1		NM_001173759.1		NM_001140119.1		NM_001173748.1		NM_001141398.1		NM_001146614.2		NM_001172490.1
	NM_001141773.1		NM_001173883.1		NM_001139529.1		NM_001173746.1		NM_001139581.1		NM_001173830.1		NM_001172483.1
	NM_001139988.1		NM_001173627.1		NM_001139890.1		NM_001173621.1		NM_001140745.1		NM_001173911.1		NM_001171780.1
	NM_001139846.1		NM_001173882.1		NM_001140570.1		NM_001173969.1		NM_001140913.1		NM_001173904.1		NM_001172486.1
	NM_001139836.1		NM_001173754.1		NM_001141227.1		NM_001173620.1		NM_001141816.1		NM_001173787.1		NM_001193498.1
	NM_001141037.1		NM_001173752.1		NM_001139690.1		NM_001173740.1		NM_001140489.1		NM_001173877.1		NM_001139647.1
	NM_001141148.1		NM_001173751.1		NM_001141513.1		NM_001173738.1		NM_001140657.1		NM_001173727.1		NM_001139588.1
	NM_001139585.1		NM_001173750.1		NM_001141903.1		NM_001173967.1		NM_001140595.1		NM_001173613.1		NM_001123595.1
	NM_001140803.1		NM_001173623.1		NM_001140032.1		NM_001173618.1		NM_001140233.1		NM_001146508.1		NM_001123641.1
	NM_001141366.1		NM_001173878.1		NM_001140715.1		NM_001173966.1		NM_001141311.1		NM_001165290.1		NM_001139571.1
	NM_001140206.1		NM_001173745.1		NM_001141654.1		NM_001173873.1		NM_001141081.1		NM_001165286.1		NM_001123630.1
	NM_001141569.1		NM_001173744.1		NM_001139802.1		NM_001173965.1		NM_001140772.1		NM_001165276.1		NM_001123642.1
	NM_001140915.1		NM_001173876.1		NM_001140686.1		NM_001173729.1		NM_001141453.1		NM_001165269.1		NM_001139642.1
	NM_001141364.1		NM_001173968.1		NM_001139603.1		NM_001173728.1		NM_001140118.1		NM_001165263.1		NM_001139587.1
	NM_001140886.1		NM_001173875.1		NM_001141789.1		NM_001173615.1		NM_001140799.1		NM_001165411.1		NM_001139658.1
	NM_001140685.1		NM_001173619.1		NM_001140203.1		NM_001173870.1		NM_001141761.1		NM_001165408.1		NM_001123687.1
	NM_001140568.1		NM_001173735.1		NM_001140851.1		NM_001173614.1		NM_001140569.1		NM_001165389.1		NM_001123644.1
	NM_001141617.1		NM_001173734.1		NM_001141540.1		NM_001173962.1		NM_001141512.1		NM_001165363.1		NM_001139600.1
	NM_001139914.1		NM_001173733.1		NM_001139947.1		NM_001173720.1		NM_001141680.1		NM_001165355.1		NM_001141697.1
	NM_001140909.1		NM_001173617.1		NM_001141593.1		NM_001173719.1		NM_001141867.1		NM_001165350.1		NM_001139572.1
	NM_001140591.1		NM_001173730.1		NM_001139746.1		NM_001173718.1		NM_001141256.1		NM_001165326.1		NM_001139570.1
	NM_001140651.1		NM_001173964.1		NM_001140339.1		NM_001173716.1		NM_001140057.1		NM_001165317.1		NM_001141695.1
	NM_001141836.1		NM_001173871.1		NM_001140145.1		NM_001173715.1		NM_001139555.1		NM_001140043.1		NM_001123676.1
	NM_001141100.1		NM_001173725.1		NM_001141055.1		NM_001173714.1		NM_001141653.1		NM_001146387.1		NM_001123718.1
	NM_001139656.1		NM_001173724.1		NM_001141482.1		NM_001173713.1		NM_001141788.1		NM_001146384.1		NM_001123527.1
	NM_001140705.1		NM_001173723.1		NM_001139889.1		NM_001173712.1		NM_001140912.1		NM_001146640.1		NM_001172485.1
	NM_001140391.1		NM_001173721.1		NM_001139827.1		NM_001173711.1		NM_001139580.1		NM_001146416.1		NM_001171787.1
	NM_001140762.1		NM_001173961.1		NM_001140516.1		NM_001173865.1		NM_001140488.1		NM_001146377.1		NM_001139732.1
	NM_001141777.1		NM_001173868.1		NM_001141226.1		NM_001173609.1		NM_001140656.1		NM_001146633.1		NM_001139675.1
	NM_001140445.1		NM_001173717.1		NM_001140543.1		NM_001173707.1		NM_001140850.1		NM_001146410.1		NM_001139639.1
	NM_001141717.1		NM_001173867.1		NM_001140970.1		NM_001173706.1		NM_001141283.1		NM_001146629.1		NM_001139648.1
	NM_001123633.1		NM_001173611.1		NM_001139663.1		NM_001173705.1		NM_001140400.1		NM_001146663.1		NM_001139672.1
	NM_001123621.1		NM_001173959.1		NM_001140287.1		NM_001173704.1		NM_001139976.1		NM_001146369.1		NM_001139671.1
	NM_001123566.1		NM_001173866.1		NM_001141902.1		NM_001173607.1		NM_001141452.1		NM_001146618.1		NM_001139749.1
	NM_001123651.1		NM_001173610.1		NM_001140031.1		NM_001173955.1		NM_001140629.1		NM_001146358.1		NM_001139763.1
	NM_001123649.1		NM_001173958.1		NM_001140429.1		NM_001173606.1		NM_001140338.1		NM_001146356.1		NM_001141693.1
	NM_001252365.1		NM_001173709.1		NM_001139801.1		NM_001173861.1		NM_001140771.1		NM_001146598.1		NM_001141692.1
	NM_001252363.1		NM_001173957.1		NM_001140202.1		NM_001173953.1		NM_001139888.1		NM_001146593.1		NM_001139673.1
	NM_001252356.1		NM_001173864.1		NM_001141106.1		NM_001173603.1		NM_001141054.1		NM_001146571.1		NM_001139751.1
	NM_001141383.2		NM_001173608.1		NM_001141539.1		NM_001172282.1		NM_001141760.1		NM_001146556.1		NM_001139670.1
	NM_001141843.2		NM_001173956.1		NM_001139917.1		NM_001168352.1		NM_001140940.1		NM_001146551.1		NM_001139721.1
	NM_001141026.2		NM_001173863.1		NM_001141141.1		NM_001166257.1		NM_001140824.1		NM_001146535.1		NM_001139748.1
	NM_001141419.2		NM_001173702.1		NM_001141815.1		NM_001165302.1		NM_001140259.1		NM_001146531.1		NM_001139628.1
	NM_001141478.1		NM_001173862.1		NM_001139717.1		NM_001165300.1		NM_001139861.1		NM_001146523.1		NM_001141679.1
	NM_001142709.1		NM_001173954.1		NM_001141566.1		NM_001165297.1		NM_001140542.1		NM_001146488.1		NM_001139715.1
	NM_001139932.1		NM_001173605.1		NM_001141730.1		NM_001165295.1		NM_001140428.1		NM_001146480.1		NM_001139622.1
	NM_001139813.1		NM_001173859.1		NM_001140144.1		NM_001165291.1		NM_001141866.1		NM_001146461.1		NM_001139708.1
	NM_001139838.1		NM_001172484.1		NM_001141336.1		NM_001165285.1		NM_001139554.1		NM_001146449.1		NM_001139736.1
	NM_001141629.1		NM_001172281.1		NM_001139527.1		NM_001165283.1		NM_001141901.1		NM_001146445.1		NM_001139752.1
	NM_001140923.1		NM_001171782.1		NM_001140373.1		NM_001165280.1		NM_001141787.1		NM_001146437.1		NM_001123716.1
	NM_001140382.1		NM_001168520.1		NM_001140082.1		NM_001165277.1		NM_001140911.1		NM_001142712.1		NM_001139718.1
	NM_001141740.1		NM_001165301.1		NM_001140515.1		NM_001165274.1		NM_001139800.1		NM_001141854.1		NM_001139602.1
	NM_001141661.1		NM_001165298.1		NM_001141225.1		NM_001165271.1		NM_001141538.1		NM_001141889.1		NM_001141678.1
	NM_001140182.1		NM_001165296.1		NM_001139826.1		NM_001165266.1		NM_001139945.1		NM_001139990.1		NM_001141706.1
	NM_001140636.1		NM_001165294.1		NM_001140798.1		NM_001165406.1		NM_001140655.1		NM_001141349.1		NM_001141700.1
	NM_001140919.1		NM_001165289.1		NM_001141511.1		NM_001165403.1		NM_001139601.1		NM_001140926.1		NM_001139645.1
	NM_001140855.1		NM_001165284.1		NM_001139627.1		NM_001165400.1		NM_001140231.1		NM_001141774.1		NM_001139734.1
	NM_001141286.1		NM_001165281.1		NM_001140003.1		NM_001165397.1		NM_001141451.1		NM_001139839.1		NM_001123639.1
	NM_001140571.1		NM_001165279.1		NM_001139662.1		NM_001165394.1		NM_001141814.1		NM_001140130.1		NM_001163699.1
	NM_001141082.1		NM_001165275.1		NM_001140286.1		NM_001165390.1		NM_001139526.1		NM_001141041.1		NM_001142707.1
	NM_001141337.1		NM_001165273.1		NM_001141167.1		NM_001165384.1		NM_001140337.1		NM_001140757.1		NM_001139567.1
	NM_001141362.1		NM_001165267.1		NM_001140056.1		NM_001165381.1		NM_001141759.1		NM_001140862.1		NM_001141665.1
	NM_001140172.1		NM_001165405.1		NM_001139916.1		NM_001165379.1		NM_001140081.1		NM_001141348.1		NM_001139539.1
	NM_001140849.1		NM_001165401.1		NM_001141652.1		NM_001165377.1		NM_001141053.1		NM_001140871.1		NM_001139563.1
	NM_001140939.1		NM_001165398.1		NM_001139774.1		NM_001165373.1		NM_001140968.1		NM_001141878.1		NM_001139535.1
	NM_001140541.1		NM_001165396.1		NM_001140487.1		NM_001165371.1		NM_001140002.1		NM_001140756.1		NM_001141147.1
	NM_001139974.1		NM_001165391.1		NM_001139716.1		NM_001165368.1		NM_001139626.1		NM_001140784.1		NM_001141622.1
	NM_001140169.1		NM_001165386.1		NM_001141105.1		NM_001165366.1		NM_001139553.1		NM_001141714.1		NM_001139557.1
	NM_001139771.1		NM_001165382.1		NM_001139579.1		NM_001165361.1		NM_001140285.1		NM_001141152.1		NM_001139528.1
	NM_001139523.1		NM_001165380.1		NM_001139744.1		NM_001165359.1		NM_001141900.1		NM_001141347.1		NM_001139552.1
	NM_001140511.1		NM_001165378.1		NM_001141840.1		NM_001165357.1		NM_001140055.1		NM_001139837.1		NM_001139550.1
	NM_001141331.1		NM_001165376.1		NM_001139975.1		NM_001165354.1		NM_001140486.1		NM_001141577.1		NM_001139548.1
	NM_001139820.1		NM_001165372.1		NM_001139887.1		NM_001165349.1		NM_001141651.1		NM_001140185.1		NM_001139546.1
	NM_001141099.1		NM_001165370.1		NM_001140514.1		NM_001165347.1		NM_001141450.1		NM_001141877.1		NM_001139544.1
	NM_001141275.1		NM_001165367.1		NM_001139687.1		NM_001165346.1		NM_001141395.1		NM_001140214.1		NM_001139543.1
	NM_001140109.1		NM_001165365.1		NM_001141079.1		NM_001165343.1		NM_001141025.1		NM_001141372.1		NM_001139542.1
	NM_001141893.1		NM_001165360.1		NM_001140258.1		NM_001165341.1		NM_001140142.1		NM_001140015.1		NM_001139541.1
	NM_001140099.1		NM_001165358.1		NM_001140427.1		NM_001165339.1		NM_001140769.1		NM_001140981.1		NM_001139540.1
	NM_001140815.1		NM_001165356.1		NM_001140712.1		NM_001165336.1		NM_001140938.1		NM_001141346.1		NM_001139564.1
	NM_001141856.1		NM_001165352.1		NM_001140567.1		NM_001165334.1		NM_001140592.1		NM_001139899.1		NM_001139536.1
	NM_001139963.1		NM_001165348.1		NM_001140456.1		NM_001165332.1		NM_001139686.1		NM_001140869.1		NM_001141624.1
	NM_001140352.1		NM_001165345.1		NM_001140200.1		NM_001165327.1		NM_001141509.1		NM_001140498.1		NM_001140891.1
	NM_001141554.1		NM_001165344.1		NM_001141616.1		NM_001165323.1		NM_001140371.1		NM_001141371.1		NM_001141621.1
	NM_001126230.1		NM_001165342.1		NM_001140029.1		NM_001165322.1		NM_001141078.1		NM_001141406.1		NM_001139556.1
	NM_001123624.1		NM_001165340.1		NM_001140654.1		NM_001165318.1		NM_001141253.1		NM_001139956.1		NM_001139525.1
	NM_001123710.1		NM_001165337.1		NM_001139799.1		NM_001165313.1		NM_001140170.1		NM_001140577.1		NM_001141676.1
	NM_001123731.1		NM_001165335.1		NM_001140398.1		NM_001165311.1		NM_001139761.1		NM_001140807.1		NM_001139549.1
	NM_001123596.1		NM_001165333.1		NM_001139578.1		NM_001165308.1		NM_001139625.1		NM_001140065.1		NM_001139547.1
	NM_001123728.1		NM_001165328.1		NM_001141194.1		NM_001165306.1		NM_001139714.1		NM_001141206.1		NM_001139545.1
	NM_001123725.1		NM_001165325.1		NM_001140848.1		NM_001165304.1		NM_001141864.1		NM_001141797.1		NM_001139569.1
	NM_001123586.1		NM_001165321.1		NM_001141479.1		NM_001146428.1		NM_001140284.1		NM_001141849.1		NM_001141667.1
	NM_001123699.1		NM_001165319.1		NM_001140883.1		NM_001146386.1		NM_001140485.1		NM_001141548.1		NM_001136550.1
	NM_001123697.1		NM_001165315.1		NM_001141758.1		NM_001146643.1		NM_001141899.1		NM_001140467.1		NM_001136549.1
	NM_001123552.1		NM_001165312.1		NM_001141308.1		NM_001146385.1		NM_001140028.1		NM_001140381.1		NM_001130855.1
	NM_001123685.1		NM_001165309.1		NM_001140967.1		NM_001146422.1		NM_001139742.1		NM_001139750.1		NM_001123582.1
	NM_001123550.1		NM_001165307.1		NM_001140080.1		NM_001146420.1		NM_001140397.1		NM_001139726.1		NM_001123635.1
	NM_001123549.1		NM_001165305.1		NM_001140001.1		NM_001146676.1		NM_001141359.1		NM_001140012.1		NM_001123712.1
	NM_001123545.1		NM_001165303.1		NM_001140711.1		NM_001146675.1		NM_001139772.1		NM_001141234.1		NM_001123608.1
	NM_001123522.1		NM_001146355.1		NM_001140115.1		NM_001146674.1		NM_001139973.1		NM_001140978.1		NM_001123607.1
	NM_001123652.1		NM_001141813.1		NM_001140455.1		NM_001146417.1		NM_001141394.1		NM_001141369.1		NM_001123603.1
	NM_001123646.1		NM_001146645.1		NM_001140199.1		NM_001146637.1		NM_001139524.1		NM_001141768.1		NM_001123599.1
	NM_001252366.1		NM_001146427.1		NM_001139660.1		NM_001146415.1		NM_001141812.1		NM_001141519.1		NM_001123730.1
	NM_001252364.1		NM_001146425.1		NM_001140310.1		NM_001146635.1		NM_001141222.1		NM_001139696.1		NM_001123709.1
	NM_001252362.1		NM_001146424.1		NM_001141785.1		NM_001146634.1		NM_001141589.1		NM_001141431.1		NM_001123707.1
	NM_001252355.1		NM_001146642.1		NM_001139943.1		NM_001146376.1		NM_001141508.1		NM_001139634.1		NM_001123705.1
	NM_001140895.2		NM_001146421.1		NM_001141615.1		NM_001146668.1		NM_001140626.1		NM_001140293.1		NM_001123554.1
	NM_001141196.2		NM_001146383.1		NM_001141536.1		NM_001146411.1		NM_001141333.1		NM_001141737.1		NM_001123536.1
	NM_001140710.2		NM_001146382.1		NM_001141449.1		NM_001146373.1		NM_001140256.1		NM_001141006.1		NM_001123532.1
	NM_001142721.1		NM_001146418.1		NM_001141650.1		NM_001146372.1		NM_001141051.1		NM_001140750.1		NM_001123529.1
	NM_001140985.1		NM_001146638.1		NM_001139798.1		NM_001146407.1		NM_001139913.1		NM_001140494.1		NM_001123679.1
	NM_001141093.1		NM_001146673.1		NM_001141280.1		NM_001146662.1		NM_001140795.1		NM_001140238.1		NM_001123715.1
	NM_001140350.1		NM_001146636.1		NM_001140141.1		NM_001146405.1		NM_001140908.1		NM_001141289.1		NM_001123615.1
	NM_001141296.1		NM_001146671.1		NM_001139577.1		NM_001146661.1		NM_001140565.1		NM_001140292.1		NM_001123601.1
	NM_001140579.1		NM_001146670.1		NM_001141838.1		NM_001146623.1		NM_001140484.1		NM_001141658.1		NM_001123600.1
	NM_001139810.1		NM_001146413.1		NM_001140768.1		NM_001146621.1		NM_001141704.1		NM_001141402.1		NM_001123593.1
	NM_001139927.1		NM_001146375.1		NM_001139685.1		NM_001146363.1		NM_001140309.1		NM_001141597.1		NM_001123713.1
	NM_001141875.1		NM_001146632.1		NM_001140512.1		NM_001146361.1		NM_001140228.1		NM_001141173.1		NM_001123578.1
	NM_001140893.1		NM_001146374.1		NM_001140966.1		NM_001146616.1		NM_001141448.1		NM_001141059.1		NM_001123572.1
	NM_001140524.1		NM_001146630.1		NM_001140335.1		NM_001146612.1		NM_001141898.1		NM_001141202.1		NM_001123708.1
	NM_001140523.1		NM_001146664.1		NM_001141307.1		NM_001146608.1		NM_001139972.1		NM_001139831.1		NM_001123706.1
	NM_001140062.1		NM_001146370.1		NM_001140079.1		NM_001146606.1		NM_001140140.1		NM_001140573.1		NM_001123700.1
	NM_001140598.1		NM_001146625.1		NM_001140454.1		NM_001146603.1		NM_001141358.1		NM_001140317.1		NM_001123695.1
	NM_001141030.1		NM_001146368.1		NM_001140821.1		NM_001146601.1		NM_001140936.1		NM_001140434.1		NM_001123544.1
	NM_001140972.1		NM_001146624.1		NM_001140198.1		NM_001146600.1		NM_001139598.1		NM_001141657.1		NM_001123537.1
	NM_001140261.1		NM_001146365.1		NM_001139624.1		NM_001146599.1		NM_001141221.1		NM_001141004.1		NM_001123531.1
	NM_001139977.1		NM_001146620.1		NM_001139551.1		NM_001146592.1		NM_001139684.1		NM_001141596.1		NM_001123523.1
	NM_001140969.1		NM_001146619.1		NM_001139942.1		NM_001146588.1		NM_001141837.1		NM_001139950.1		NM_001123682.1
	NM_001140030.1		NM_001146617.1		NM_001140652.1		NM_001146586.1		NM_001141507.1		NM_001140828.1		NM_001123678.1
	NM_001141729.1		NM_001146615.1		NM_001141784.1		NM_001146583.1		NM_001140424.1		NM_001140148.1
	NM_001139825.1		NM_001146609.1		NM_001139741.1		NM_001146581.1		NM_001141562.1		NM_001139692.1
	NM_001139944.1		NM_001146607.1		NM_001140396.1		NM_001146578.1		NM_001140995.1		NM_001139778.1
	NM_001141139.1		NM_001146605.1		NM_001141614.1		NM_001146575.1		NM_001140369.1		NM_001140944.1
	NM_001139885.1		NM_001146602.1		NM_001141726.1		NM_001146572.1		NM_001141050.1		NM_001140205.1
	NM_001141535.1		NM_001146354.1		NM_001141649.1		NM_001146567.1		NM_001140197.1		NM_001140659.1
	NM_001141279.1		NM_001146353.1		NM_001141477.1		NM_001146557.1		NM_001140483.1		NM_001140120.1
	NM_001141588.1		NM_001146595.1		NM_001139884.1		NM_001146552.1		NM_001139857.1		NM_001140147.1
	NM_001141101.1		NM_001146591.1		NM_001139576.1		NM_001146547.1		NM_001140538.1		NM_001139891.1
	NM_001141417.1		NM_001146587.1		NM_001140680.1		NM_001146543.1		NM_001140227.1		NM_001141228.1
	NM_001139682.1		NM_001146584.1		NM_001141137.1		NM_001146539.1		NM_001141447.1		NM_001140033.1
	NM_001139968.1		NM_001146582.1		NM_001141811.1		NM_001146537.1		NM_001141862.1		NM_001140460.1
	NM_001141779.1		NM_001146579.1		NM_001140965.1		NM_001146533.1		NM_001139971.1		NM_001140687.1
	NM_001140478.1		NM_001146577.1		NM_001141675.1		NM_001146528.1		NM_001141897.1		NM_001140658.1
	NM_001140506.1		NM_001146574.1		NM_001140255.1		NM_001146522.1		NM_001141613.1		NM_001140175.1
