# Supplementary material for: Analysis of the use of codon pairs in the HE gene of the ISA virus shows a correlation between bias in HPR codon-pair use and mortality rates caused by the virus
Source: Virol J. 2013 Jun 6;10:180. doi: 10.1186/1743-422X-10-180 (PMC3684539; doi:10.1186/1743-422X-10-180)
Supplement: Additional file 7 — This is a Microsoft Excel document containing a supplementary table with CPS values for Salmo salar. [file 1743-422X-10-180-S7.xls]

## Sheet: Hoja1
	Codon pair	CPS		Codon pair	CPS		Codon pair	CPS		Codon pair	CPS
	AAAAAA	-0.6864		CAAAAA	-0.4167		GAAAAA	-0.2704		TACAAA	0.1512
	AAAAAC	-0.4333		CAAAAC	-0.1463		GAAAAC	-0.1857		TACAAC	0.2188
	AAAAAG	-0.6283		CAAAAG	-0.4934		GAAAAG	-0.3281		TACAAG	0.1407
	AAAAAT	0.0203		CAAAAT	0.2582		GAAAAT	0.2592		TACAAT	-0.0017
	AAAACA	-0.2021		CAAACA	-0.2176		GAAACA	-0.095		TACACA	0.0517
	AAAACC	-0.4713		CAAACC	-0.5188		GAAACC	-0.39		TACACC	0.067
	AAAACG	-0.2678		CAAACG	-0.13		GAAACG	0.0211		TACACG	-0.2185
	AAAACT	-0.5074		CAAACT	-0.2105		GAAACT	-0.2422		TACACT	-0.191
	AAAAGA	-0.2106		CAAAGA	0.024		GAAAGA	-0.1965		TACAGA	0.3586
	AAAAGC	-0.3138		CAAAGC	0.0476		GAAAGC	-0.0078		TACAGC	0.4853
	AAAAGG	-0.2952		CAAAGG	-0.2039		GAAAGG	-0.5234		TACAGG	0.2073
	AAAAGT	-0.2457		CAAAGT	0.0366		GAAAGT	0.1277		TACAGT	0.3007
	AAAATA	0.2572		CAAATA	0.2654		GAAATA	0.4089		TACATA	-0.053
	AAAATC	-0.4394		CAAATC	-0.3817		GAAATC	-0.3198		TACATC	0.2813
	AAAATG	-0.3509		CAAATG	-0.2938		GAAATG	-0.2776		TACATG	0.2343
	AAAATT	-0.1918		CAAATT	-0.0197		GAAATT	-0.1209		TACATT	0.1308
	AAACAA	0.5184		CAACAA	0.6535		GAACAA	0.4006		TACCAA	0.0389
	AAACAC	0.3407		CAACAC	0.3147		GAACAC	0.4133		TACCAC	0.1549
	AAACAG	0.1805		CAACAG	0.1575		GAACAG	0.1583		TACCAG	0.1247
	AAACAT	0.3817		CAACAT	0.6338		GAACAT	0.5493		TACCAT	0.0177
	AAACCA	0.4088		CAACCA	0.4856		GAACCA	0.4334		TACCCA	0.1422
	AAACCC	0.1368		CAACCC	0.0273		GAACCC	0.0251		TACCCC	0.1848
	AAACCG	0.2357		CAACCG	0.2669		GAACCG	0.2063		TACCCG	0.0365
	AAACCT	0.1505		CAACCT	0.044		GAACCT	0.0939		TACCCT	-0.0869
	AAACGA	0.2657		CAACGA	0.0311		GAACGA	0.1738		TACCGA	-0.2036
	AAACGC	-0.0453		CAACGC	-0.2216		GAACGC	-0.1751		TACCGC	0.286
	AAACGG	-0.0787		CAACGG	-0.2044		GAACGG	-0.388		TACCGG	-0.0677
	AAACGT	-0.3248		CAACGT	-0.4078		GAACGT	-0.3177		TACCGT	0.0732
	AAACTA	0.7146		CAACTA	0.3593		GAACTA	0.2353		TACCTA	-0.1299
	AAACTC	0.2291		CAACTC	-0.1254		GAACTC	-0.0553		TACCTC	0.1464
	AAACTG	0.0445		CAACTG	-0.3496		GAACTG	-0.1713		TACCTG	0.26
	AAACTT	0.1263		CAACTT	0.2925		GAACTT	0.2882		TACCTT	0.0924
	AAAGAA	0.2644		CAAGAA	0.128		GAAGAA	0.1516		TACGAA	-0.6012
	AAAGAC	0.1276		CAAGAC	0.0818		GAAGAC	0.0811		TACGAC	-0.4311
	AAAGAG	0.0457		CAAGAG	-0.0386		GAAGAG	-0.0248		TACGAG	-0.5607
	AAAGAT	0.2687		CAAGAT	0.3068		GAAGAT	0.3349		TACGAT	-0.7233
	AAAGCA	0.3691		CAAGCA	0.1508		GAAGCA	0.2126		TACGCA	-0.6629
	AAAGCC	0.0909		CAAGCC	0.1332		GAAGCC	0.0093		TACGCC	-0.2081
	AAAGCG	0.0255		CAAGCG	0.0547		GAAGCG	0.1637		TACGCG	-1.0575
	AAAGCT	0.0374		CAAGCT	-0.0664		GAAGCT	0.0579		TACGCT	-0.481
	AAAGGA	0.4228		CAAGGA	0.3495		GAAGGA	0.3538		TACGGA	-0.489
	AAAGGC	0.1802		CAAGGC	0.2848		GAAGGC	-0.1008		TACGGC	-0.202
	AAAGGG	0.1824		CAAGGG	0.3704		GAAGGG	0.2499		TACGGG	-0.7766
	AAAGGT	0.1957		CAAGGT	0.2563		GAAGGT	0.1124		TACGGT	-0.5323
	AAAGTA	0.4509		CAAGTA	0.0626		GAAGTA	0.086		TACGTA	-0.4979
	AAAGTC	0.1085		CAAGTC	0.1585		GAAGTC	-0.1211		TACGTC	-0.1356
	AAAGTG	0.0546		CAAGTG	-0.1156		GAAGTG	-0.0132		TACGTG	-0.6864
	AAAGTT	0.0591		CAAGTT	0.1113		GAAGTT	0.1435		TACGTT	-0.5405
	AAATAC	0.029		CAATAC	-0.1272		GAATAC	0.0149		TACTAC	0.2165
	AAATAT	0.2073		CAATAT	0.1424		GAATAT	0.3296		TACTAT	-0.0106
	AAATCA	0.0688		CAATCA	0.3984		GAATCA	0.0595		TACTCA	-0.2981
	AAATCC	-0.2338		CAATCC	-0.4261		GAATCC	-0.4056		TACTCC	0.1964
	AAATCG	-0.2273		CAATCG	-0.1949		GAATCG	-0.1025		TACTCG	-0.0189
	AAATCT	-0.1175		CAATCT	-0.435		GAATCT	-0.1706		TACTCT	0.0068
	AAATGC	2.0214		CAATGC	2.0355		GAATGC	1.9732		TACTGC	2.3606
	AAATGG	0.1256		CAATGG	0.0948		GAATGG	0.0966		TACTGG	0.1755
	AAATGT	0.0786		CAATGT	-0.1633		GAATGT	0.1704		TACTGT	0.0274
	AAATTA	0.3117		CAATTA	-0.2183		GAATTA	-0.0372		TACTTA	-0.5717
	AAATTC	-0.3498		CAATTC	-0.7458		GAATTC	-0.3147		TACTTC	0.1199
	AAATTG	-0.3777		CAATTG	-0.421		GAATTG	-0.288		TACTTG	-0.4319
	AAATTT	-0.2997		CAATTT	-0.313		GAATTT	-0.2262		TACTTT	0.0066
	AACAAA	0.102		CACAAA	0.1964		GACAAA	0.0995		TATAAA	-0.2713
	AACAAC	0.232		CACAAC	0.2485		GACAAC	0.2159		TATAAC	-0.4627
	AACAAG	0.1195		CACAAG	0.1567		GACAAG	0.2346		TATAAG	-0.4787
	AACAAT	-0.1063		CACAAT	0.066		GACAAT	0.0871		TATAAT	-0.4599
	AACACA	0.0268		CACACA	0.0557		GACACA	0.0169		TATACA	-0.9208
	AACACC	-0.0853		CACACC	0.0024		GACACC	-0.0649		TATACC	-0.9923
	AACACG	-0.1496		CACACG	-0.1003		GACACG	0.1771		TATACG	-1.1525
	AACACT	-0.1124		CACACT	-0.0617		GACACT	-0.0923		TATACT	-1.0212
	AACAGA	0.2957		CACAGA	0.3952		GACAGA	0.3475		TATAGA	-0.6834
	AACAGC	0.4242		CACAGC	0.4142		GACAGC	0.4685		TATAGC	-0.9701
	AACAGG	0.0663		CACAGG	0.1278		GACAGG	0.1787		TATAGG	-1.201
	AACAGT	0.2224		CACAGT	0.2089		GACAGT	0.4101		TATAGT	-0.705
	AACATA	-0.0463		CACATA	0.0177		GACATA	-0.0368		TATATA	-0.5263
	AACATC	0.2381		CACATC	0.2911		GACATC	0.2281		TATATC	-0.8003
	AACATG	0.1889		CACATG	0.2256		GACATG	0.2344		TATATG	-0.8603
	AACATT	0.0519		CACATT	0.0701		GACATT	0.2371		TATATT	-0.4173
	AACCAA	0.1158		CACCAA	0.0598		GACCAA	0.2392		TATCAA	0.0657
	AACCAC	0.0881		CACCAC	0.1075		GACCAC	0.0987		TATCAC	-0.27
	AACCAG	0.0891		CACCAG	0.0533		GACCAG	0.1493		TATCAG	-0.3825
	AACCAT	0.0479		CACCAT	-0.0331		GACCAT	0.1703		TATCAT	-0.3183
	AACCCA	0.0814		CACCCA	-0.0427		GACCCA	0.0695		TATCCA	-0.1307
	AACCCC	0.1953		CACCCC	0.039		GACCCC	0.2447		TATCCC	-0.2869
	AACCCG	-0.0453		CACCCG	0.2542		GACCCG	0.162		TATCCG	-0.261
	AACCCT	0.0876		CACCCT	-0.0294		GACCCT	0.0179		TATCCT	-0.1864
	AACCGA	0.0711		CACCGA	-0.4236		GACCGA	0.1404		TATCGA	-0.3207
	AACCGC	0.2557		CACCGC	0.1586		GACCGC	0.2704		TATCGC	-0.273
	AACCGG	0.1318		CACCGG	0.1326		GACCGG	0.148		TATCGG	-0.345
	AACCGT	0.0628		CACCGT	-0.1289		GACCGT	0.1307		TATCGT	-0.37
	AACCTA	-0.2196		CACCTA	-0.1116		GACCTA	-0.1091		TATCTA	-0.0386
	AACCTC	0.16		CACCTC	0.1923		GACCTC	0.1171		TATCTC	-0.3561
	AACCTG	0.1963		CACCTG	0.102		GACCTG	0.2145		TATCTG	-0.4469
	AACCTT	-0.0244		CACCTT	-0.1612		GACCTT	0.1142		TATCTT	-0.3144
	AACGAA	-0.4976		CACGAA	-0.7671		GACGAA	-0.667		TATGAA	0.9126
	AACGAC	-0.3367		CACGAC	-0.3698		GACGAC	-0.5524		TATGAC	0.6727
	AACGAG	-0.4188		CACGAG	-0.4949		GACGAG	-0.5319		TATGAG	0.6105
	AACGAT	-0.6605		CACGAT	-0.7416		GACGAT	-0.6336		TATGAT	0.6439
	AACGCA	-0.3974		CACGCA	-0.7254		GACGCA	-0.4943		TATGCA	0.6006
	AACGCC	-0.3407		CACGCC	-0.2257		GACGCC	-0.4721		TATGCC	0.683
	AACGCG	-0.9392		CACGCG	-0.6926		GACGCG	-0.6141		TATGCG	0.0706
	AACGCT	-0.3771		CACGCT	-0.3961		GACGCT	-0.7161		TATGCT	0.6301
	AACGGA	-0.5011		CACGGA	-0.5448		GACGGA	-0.6402		TATGGA	0.7352
	AACGGC	-0.2545		CACGGC	-0.223		GACGGC	-0.3282		TATGGC	0.5917
	AACGGG	-0.5354		CACGGG	-0.5433		GACGGG	-0.5549		TATGGG	0.4906
	AACGGT	-0.6436		CACGGT	-0.5944		GACGGT	-0.5918		TATGGT	0.6149
	AACGTA	-0.5085		CACGTA	-0.5687		GACGTA	-0.6053		TATGTA	0.686
	AACGTC	-0.2964		CACGTC	-0.1582		GACGTC	-0.3493		TATGTC	0.6516
	AACGTG	-0.4248		CACGTG	-0.6189		GACGTG	-0.4492		TATGTG	0.5639
	AACGTT	-0.3459		CACGTT	-0.5028		GACGTT	-0.6475		TATGTT	0.7101
	AACTAC	0.2072		CACTAC	0.2049		GACTAC	0.2162		TATTAC	-0.4647
	AACTAT	0.0031		CACTAT	-0.0406		GACTAT	0.1567		TATTAT	-0.3658
	AACTCA	-0.0671		CACTCA	-0.1397		GACTCA	-0.0225		TATTCA	-0.3073
	AACTCC	0.0945		CACTCC	0.1909		GACTCC	-0.012		TATTCC	-0.5496
	AACTCG	-0.0973		CACTCG	0.1003		GACTCG	0.2277		TATTCG	-0.31
	AACTCT	0.1531		CACTCT	-0.0279		GACTCT	0.1641		TATTCT	-0.6693
	AACTGC	2.284		CACTGC	2.3495		GACTGC	2.291		TATTGC	1.2924
	AACTGG	0.2024		CACTGG	0.1668		GACTGG	0.2088		TATTGG	-0.5341
	AACTGT	0.1191		CACTGT	0.0601		GACTGT	0.2542		TATTGT	-0.7228
	AACTTA	-0.4633		CACTTA	-0.1227		GACTTA	-0.5548		TATTTA	0.315
	AACTTC	0.1516		CACTTC	0.1332		GACTTC	0.1814		TATTTC	-0.2546
	AACTTG	-0.2157		CACTTG	-0.3143		GACTTG	-0.0031		TATTTG	0.0678
	AACTTT	0.1089		CACTTT	0.0013		GACTTT	0.2231		TATTTT	-0.0756
	AAGAAA	0.1478		CAGAAA	0.0629		GAGAAA	-0.0596		TCAAAA	-0.1764
	AAGAAC	0.1741		CAGAAC	0.0078		GAGAAC	0.01		TCAAAC	-0.5183
	AAGAAG	0.2721		CAGAAG	0.1237		GAGAAG	0.1618		TCAAAG	-0.2406
	AAGAAT	0.0078		CAGAAT	0.0163		GAGAAT	0.0396		TCAAAT	0.1773
	AAGACA	-0.3328		CAGACA	-0.2407		GAGACA	-0.3614		TCAACA	-0.0633
	AAGACC	-0.1686		CAGACC	-0.2419		GAGACC	-0.2908		TCAACC	-0.595
	AAGACG	-0.0041		CAGACG	-0.0577		GAGACG	0.1145		TCAACG	-0.5612
	AAGACT	-0.0889		CAGACT	-0.2332		GAGACT	-0.2651		TCAACT	-0.2495
	AAGAGA	0.2089		CAGAGA	0.2458		GAGAGA	0.1345		TCAAGA	-0.23
	AAGAGC	0.2592		CAGAGC	0.1666		GAGAGC	0.3044		TCAAGC	-0.831
	AAGAGG	0.4529		CAGAGG	0.3866		GAGAGG	0.4147		TCAAGG	-0.5384
	AAGAGT	0.2834		CAGAGT	0.2655		GAGAGT	0.2342		TCAAGT	-0.5437
	AAGATA	0.0547		CAGATA	0.1328		GAGATA	0.0914		TCAATA	-0.1611
	AAGATC	0.1415		CAGATC	0.0486		GAGATC	0.0433		TCAATC	-0.8092
	AAGATG	0.1525		CAGATG	0.0739		GAGATG	0.0841		TCAATG	-0.4157
	AAGATT	0.0755		CAGATT	-0.0205		GAGATT	0.0122		TCAATT	-0.5235
	AAGCAA	-0.2102		CAGCAA	-0.3588		GAGCAA	-0.2051		TCACAA	0.1805
	AAGCAC	-0.2491		CAGCAC	-0.1499		GAGCAC	-0.2446		TCACAC	-0.0914
	AAGCAG	-0.1481		CAGCAG	-0.0228		GAGCAG	-0.0407		TCACAG	-0.4052
	AAGCAT	-0.2248		CAGCAT	-0.1462		GAGCAT	-0.1233		TCACAT	-0.1052
	AAGCCA	-0.2757		CAGCCA	-0.1266		GAGCCA	-0.0994		TCACCA	-0.0688
	AAGCCC	-0.013		CAGCCC	0.0181		GAGCCC	-0.0467		TCACCC	-0.2338
	AAGCCG	-0.2663		CAGCCG	0.0724		GAGCCG	0.0186		TCACCG	0.0178
	AAGCCT	-0.129		CAGCCT	-0.1401		GAGCCT	-0.0762		TCACCT	-0.0607
	AAGCGA	-0.2515		CAGCGA	-0.3613		GAGCGA	-0.2716		TCACGA	0.1285
	AAGCGC	-0.3513		CAGCGC	-0.322		GAGCGC	-0.1768		TCACGC	-0.1172
	AAGCGG	-0.2958		CAGCGG	-0.2312		GAGCGG	-0.2172		TCACGG	-0.08
	AAGCGT	-0.2109		CAGCGT	-0.4657		GAGCGT	-0.1112		TCACGT	-0.4681
	AAGCTA	-0.187		CAGCTA	0.0859		GAGCTA	-0.209		TCACTA	0.0712
	AAGCTC	-0.2333		CAGCTC	0.139		GAGCTC	-0.1266		TCACTC	-0.4632
	AAGCTG	0.0361		CAGCTG	0.0746		GAGCTG	0.1626		TCACTG	-0.414
	AAGCTT	-0.1651		CAGCTT	-0.0753		GAGCTT	-0.0459		TCACTT	-0.3425
	AAGGAA	-0.1476		CAGGAA	-0.0888		GAGGAA	-0.0981		TCAGAA	0.6838
	AAGGAC	-0.087		CAGGAC	-0.0017		GAGGAC	-0.12		TCAGAC	0.5196
	AAGGAG	-0.0197		CAGGAG	0.0356		GAGGAG	0.0313		TCAGAG	0.6033
	AAGGAT	-0.1201		CAGGAT	-0.1227		GAGGAT	0.0516		TCAGAT	0.5166
	AAGGCA	-0.2201		CAGGCA	-0.1454		GAGGCA	-0.0443		TCAGCA	0.4662
	AAGGCC	-0.0318		CAGGCC	0.0318		GAGGCC	-0.0634		TCAGCC	0.4504
	AAGGCG	-0.2375		CAGGCG	0.007		GAGGCG	0.1564		TCAGCG	0.6849
	AAGGCT	0.0354		CAGGCT	0.0026		GAGGCT	-0.0211		TCAGCT	0.2347
	AAGGGA	-0.1958		CAGGGA	-0.2666		GAGGGA	-0.0434		TCAGGA	0.4384
	AAGGGC	-0.0341		CAGGGC	-0.0218		GAGGGC	-0.0419		TCAGGC	0.1857
	AAGGGG	-0.2614		CAGGGG	-0.066		GAGGGG	-0.0176		TCAGGG	0.4213
	AAGGGT	-0.1747		CAGGGT	-0.0467		GAGGGT	-0.1236		TCAGGT	0.2477
	AAGGTA	-0.2376		CAGGTA	-0.332		GAGGTA	-0.287		TCAGTA	0.5952
	AAGGTC	-0.2192		CAGGTC	-0.0748		GAGGTC	-0.1387		TCAGTC	0.1862
	AAGGTG	0.0511		CAGGTG	0.1384		GAGGTG	0.1624		TCAGTG	0.2401
	AAGGTT	-0.0453		CAGGTT	-0.149		GAGGTT	-0.1051		TCAGTT	0.2695
	AAGTAC	-0.0599		CAGTAC	0.0373		GAGTAC	-0.0251		TCATAC	-0.6307
	AAGTAT	0.0055		CAGTAT	-0.0296		GAGTAT	-0.0591		TCATAT	-0.1519
	AAGTCA	-0.0685		CAGTCA	-0.0782		GAGTCA	-0.2504		TCATCA	0.2157
	AAGTCC	-0.0644		CAGTCC	-0.1237		GAGTCC	-0.2382		TCATCC	-0.193
	AAGTCG	-0.0693		CAGTCG	-0.0465		GAGTCG	0.0888		TCATCG	-0.0085
	AAGTCT	0.0579		CAGTCT	-0.0891		GAGTCT	-0.045		TCATCT	-0.1637
	AAGTGC	1.9437		CAGTGC	1.8767		GAGTGC	1.873		TCATGC	1.4862
	AAGTGG	-0.0631		CAGTGG	-0.0195		GAGTGG	-0.0256		TCATGG	-0.1512
	AAGTGT	0.0108		CAGTGT	0.1447		GAGTGT	0.0731		TCATGT	-0.4875
	AAGTTA	-0.2723		CAGTTA	-0.3315		GAGTTA	-0.2651		TCATTA	-0.0338
	AAGTTC	0.0941		CAGTTC	0.0921		GAGTTC	-0.0418		TCATTC	-0.4694
	AAGTTG	-0.0648		CAGTTG	-0.0858		GAGTTG	-0.0033		TCATTG	0.0425
	AAGTTT	0.2335		CAGTTT	0.1626		GAGTTT	0.2787		TCATTT	-0.2814
	AATAAA	-0.0606		CATAAA	-0.0843		GATAAA	-0.3065		TCCAAA	0.4436
	AATAAC	-0.5518		CATAAC	-0.7139		GATAAC	-0.5458		TCCAAC	0.4316
	AATAAG	-0.4775		CATAAG	-0.7211		GATAAG	-0.5729		TCCAAG	0.3199
	AATAAT	-0.2011		CATAAT	-0.2857		GATAAT	-0.213		TCCAAT	0.2791
	AATACA	-0.5924		CATACA	-0.7041		GATACA	-0.7169		TCCACA	-0.0249
	AATACC	-1.1112		CATACC	-1.1511		GATACC	-0.9934		TCCACC	0.2596
	AATACG	-0.9017		CATACG	-1.1161		GATACG	-0.9294		TCCACG	-0.0611
	AATACT	-0.5796		CATACT	-0.9377		GATACT	-0.7618		TCCACT	0.1047
	AATAGA	-0.6277		CATAGA	-0.768		GATAGA	-0.6609		TCCAGA	0.4313
	AATAGC	-0.7075		CATAGC	-0.7106		GATAGC	-1.1434		TCCAGC	0.3327
	AATAGG	-0.9635		CATAGG	-0.8514		GATAGG	-1.0157		TCCAGG	0.314
	AATAGT	-0.7402		CATAGT	-0.8117		GATAGT	-0.9468		TCCAGT	0.3125
	AATATA	-0.3936		CATATA	-0.6522		GATATA	-0.5083		TCCATA	0.4922
	AATATC	-0.6987		CATATC	-0.7663		GATATC	-0.6092		TCCATC	0.5624
	AATATG	-0.6555		CATATG	-0.6992		GATATG	-0.654		TCCATG	0.4354
	AATATT	-0.1245		CATATT	-0.1983		GATATT	-0.2171		TCCATT	0.2445
	AATCAA	0.0558		CATCAA	0.1656		GATCAA	-0.05		TCCCAA	-0.1543
	AATCAC	-0.2754		CATCAC	-0.2052		GATCAC	-0.3513		TCCCAC	0.1048
	AATCAG	-0.3486		CATCAG	-0.1895		GATCAG	-0.5206		TCCCAG	0.1334
	AATCAT	-0.0169		CATCAT	0.0238		GATCAT	-0.0926		TCCCAT	-0.0048
	AATCCA	-0.137		CATCCA	0.0817		GATCCA	-0.1198		TCCCCA	-0.0695
	AATCCC	-0.4956		CATCCC	0.0106		GATCCC	-0.3851		TCCCCC	-0.084
	AATCCG	-0.364		CATCCG	-0.4452		GATCCG	-0.3542		TCCCCG	0.0962
	AATCCT	-0.25		CATCCT	-0.0925		GATCCT	-0.3152		TCCCCT	-0.0283
	AATCGA	-0.0836		CATCGA	-0.3631		GATCGA	-0.3605		TCCCGA	0.1116
	AATCGC	-0.4383		CATCGC	0.0149		GATCGC	-0.4992		TCCCGC	0.1712
	AATCGG	-0.4679		CATCGG	-0.0608		GATCGG	-0.4782		TCCCGG	0.2675
	AATCGT	-0.2035		CATCGT	0.1074		GATCGT	-0.2902		TCCCGT	0.2249
	AATCTA	0.1771		CATCTA	0.2496		GATCTA	-0.1298		TCCCTA	-0.058
	AATCTC	-0.5375		CATCTC	-0.0656		GATCTC	-0.4205		TCCCTC	0.2725
	AATCTG	-0.3382		CATCTG	-0.3501		GATCTG	-0.3462		TCCCTG	-0.0432
	AATCTT	0.2345		CATCTT	0.2515		GATCTT	-0.1451		TCCCTT	-0.0854
	AATGAA	0.9081		CATGAA	0.8777		GATGAA	0.8242		TCCGAA	-1.1701
	AATGAC	0.5994		CATGAC	0.5507		GATGAC	0.5243		TCCGAC	-1.1366
	AATGAG	0.5168		CATGAG	0.5479		GATGAG	0.5191		TCCGAG	-1.1798
	AATGAT	0.6816		CATGAT	0.6669		GATGAT	0.7614		TCCGAT	-1.1387
	AATGCA	0.7762		CATGCA	0.644		GATGCA	0.643		TCCGCA	-1.2017
	AATGCC	0.5489		CATGCC	0.5812		GATGCC	0.5918		TCCGCC	-0.9516
	AATGCG	0.393		CATGCG	0.1461		GATGCG	0.377		TCCGCG	-0.9682
	AATGCT	0.6271		CATGCT	0.5055		GATGCT	0.6455		TCCGCT	-0.979
	AATGGA	0.8108		CATGGA	0.6561		GATGGA	0.6988		TCCGGA	-1.2059
	AATGGC	0.635		CATGGC	0.5545		GATGGC	0.4699		TCCGGC	-1.0106
	AATGGG	0.5302		CATGGG	0.4398		GATGGG	0.5965		TCCGGG	-1.0593
	AATGGT	0.5067		CATGGT	0.59		GATGGT	0.4878		TCCGGT	-0.7572
	AATGTA	0.6424		CATGTA	0.6681		GATGTA	0.6674		TCCGTA	-1.0957
	AATGTC	0.5586		CATGTC	0.6309		GATGTC	0.493		TCCGTC	-0.6218
	AATGTG	0.4946		CATGTG	0.4341		GATGTG	0.4934		TCCGTG	-1.3124
	AATGTT	0.8184		CATGTT	0.7686		GATGTT	0.6642		TCCGTT	-1.0453
	AATTAC	-0.6312		CATTAC	-0.3794		GATTAC	-0.6443		TCCTAC	0.3136
	AATTAT	-0.1475		CATTAT	-0.2268		GATTAT	-0.244		TCCTAT	0.2904
	AATTCA	-0.2358		CATTCA	-0.3071		GATTCA	-0.2879		TCCTCA	0.1576
	AATTCC	-0.9105		CATTCC	-0.3733		GATTCC	-0.5946		TCCTCC	0.5309
	AATTCG	-0.3565		CATTCG	-0.1924		GATTCG	-0.3639		TCCTCG	0.2491
	AATTCT	-0.4503		CATTCT	-0.2973		GATTCT	-0.3571		TCCTCT	0.3108
	AATTGC	1.1923		CATTGC	1.3528		GATTGC	1.0275		TCCTGC	2.4401
	AATTGG	-0.7349		CATTGG	-0.4392		GATTGG	-0.5445		TCCTGG	0.3607
	AATTGT	-0.7336		CATTGT	-0.6775		GATTGT	-0.7762		TCCTGT	0.2376
	AATTTA	0.3358		CATTTA	0.7041		GATTTA	0.2717		TCCTTA	-0.0632
	AATTTC	-0.4003		CATTTC	-0.282		GATTTC	-0.5478		TCCTTC	0.4364
	AATTTG	-0.1137		CATTTG	0.03		GATTTG	0.0378		TCCTTG	-0.0507
	AATTTT	-0.4093		CATTTT	-0.0371		GATTTT	-0.412		TCCTTT	0.0619
	ACAAAA	-0.6872		CCAAAA	-0.1825		GCAAAA	-0.5966		TCGAAA	-0.3733
	ACAAAC	-0.8236		CCAAAC	-0.3655		GCAAAC	-0.6257		TCGAAC	-0.7807
	ACAAAG	-0.6449		CCAAAG	-0.3466		GCAAAG	-0.4423		TCGAAG	-0.5765
	ACAAAT	-0.4351		CCAAAT	0.0094		GCAAAT	-0.21		TCGAAT	-0.4395
	ACAACA	-0.5146		CCAACA	-0.3345		GCAACA	-0.2487		TCGACA	-0.4901
	ACAACC	-1.0606		CCAACC	-0.574		GCAACC	-0.895		TCGACC	-0.6853
	ACAACG	-0.6713		CCAACG	-0.4662		GCAACG	-0.5615		TCGACG	-0.0781
	ACAACT	-0.8554		CCAACT	-0.4977		GCAACT	-0.4698		TCGACT	-0.2782
	ACAAGA	-0.6509		CCAAGA	-0.2548		GCAAGA	-0.2942		TCGAGA	-0.5084
	ACAAGC	-0.9413		CCAAGC	-0.7423		GCAAGC	-0.7975		TCGAGC	-0.5937
	ACAAGG	-0.6861		CCAAGG	-0.6236		GCAAGG	-0.5951		TCGAGG	-0.1833
	ACAAGT	-0.9324		CCAAGT	-0.5205		GCAAGT	-0.7305		TCGAGT	-0.4707
	ACAATA	-0.4193		CCAATA	-0.1039		GCAATA	-0.1566		TCGATA	-0.0818
	ACAATC	-1.3125		CCAATC	-0.4634		GCAATC	-1.1376		TCGATC	-0.9931
	ACAATG	-0.8834		CCAATG	-0.3818		GCAATG	-0.6871		TCGATG	-0.5384
	ACAATT	-0.9521		CCAATT	-0.6003		GCAATT	-0.6434		TCGATT	-0.6327
	ACACAA	-0.1461		CCACAA	0.0641		GCACAA	-0.0253		TCGCAA	-0.4608
	ACACAC	0.0103		CCACAC	-0.0511		GCACAC	-0.1595		TCGCAC	-0.4084
	ACACAG	-0.1243		CCACAG	-0.1306		GCACAG	-0.1014		TCGCAG	-0.5055
	ACACAT	-0.2505		CCACAT	-0.1047		GCACAT	-0.1588		TCGCAT	-0.6664
	ACACCA	-0.0915		CCACCA	0.0369		GCACCA	0.2156		TCGCCA	-0.1983
	ACACCC	-0.4892		CCACCC	-0.1888		GCACCC	-0.2732		TCGCCC	0.1807
	ACACCG	-0.3055		CCACCG	0.1012		GCACCG	0.1709		TCGCCG	0.447
	ACACCT	-0.2947		CCACCT	-0.1191		GCACCT	-0.1348		TCGCCT	-0.2956
	ACACGA	0.0444		CCACGA	-0.0742		GCACGA	-0.0327		TCGCGA	-0.2916
	ACACGC	-0.2073		CCACGC	-0.0521		GCACGC	0.0268		TCGCGC	-0.212
	ACACGG	0.0597		CCACGG	0.3254		GCACGG	0.1308		TCGCGG	0.5021
	ACACGT	-0.3061		CCACGT	-0.3125		GCACGT	-0.3832		TCGCGT	-0.5419
	ACACTA	-0.1625		CCACTA	-0.0274		GCACTA	-0.1731		TCGCTA	0.0208
	ACACTC	-0.5199		CCACTC	-0.237		GCACTC	-0.6559		TCGCTC	0.0913
	ACACTG	-0.5192		CCACTG	-0.4339		GCACTG	-0.5018		TCGCTG	-0.0511
	ACACTT	-0.2739		CCACTT	-0.0387		GCACTT	-0.2303		TCGCTT	-0.0626
	ACAGAA	0.3362		CCAGAA	0.4752		GCAGAA	0.4062		TCGGAA	0.1487
	ACAGAC	0.2811		CCAGAC	0.4657		GCAGAC	0.5155		TCGGAC	0.2968
	ACAGAG	0.3415		CCAGAG	0.6143		GCAGAG	0.6342		TCGGAG	0.2117
	ACAGAT	0.1753		CCAGAT	0.331		GCAGAT	0.4487		TCGGAT	0.1889
	ACAGCA	0.2472		CCAGCA	0.4451		GCAGCA	0.7867		TCGGCA	0.3267
	ACAGCC	-0.0136		CCAGCC	0.2566		GCAGCC	0.3308		TCGGCC	0.4349
	ACAGCG	0.2302		CCAGCG	0.223		GCAGCG	0.6784		TCGGCG	0.7461
	ACAGCT	-0.2038		CCAGCT	0.1437		GCAGCT	0.2832		TCGGCT	0.3345
	ACAGGA	0.0619		CCAGGA	0.2581		GCAGGA	0.4418		TCGGGA	-0.2251
	ACAGGC	-0.067		CCAGGC	0.2491		GCAGGC	0.2437		TCGGGC	0.2154
	ACAGGG	0.2347		CCAGGG	0.4305		GCAGGG	0.6232		TCGGGG	0.277
	ACAGGT	-0.0181		CCAGGT	0.3174		GCAGGT	0.443		TCGGGT	-0.134
	ACAGTA	0.1334		CCAGTA	0.3354		GCAGTA	0.4322		TCGGTA	0.3805
	ACAGTC	-0.1933		CCAGTC	0.0903		GCAGTC	-0.1116		TCGGTC	0.3497
	ACAGTG	-0.0164		CCAGTG	0.0506		GCAGTG	0.2358		TCGGTG	0.3898
	ACAGTT	-0.1741		CCAGTT	0.0231		GCAGTT	0.0726		TCGGTT	0.0465
	ACATAC	-0.6105		CCATAC	-0.2845		GCATAC	-0.5243		TCGTAC	0.0434
	ACATAT	-0.3136		CCATAT	-0.0984		GCATAT	-0.2217		TCGTAT	0.2252
	ACATCA	0.0496		CCATCA	-0.0359		GCATCA	0.218		TCGTCA	0.3316
	ACATCC	-0.611		CCATCC	-0.405		GCATCC	-0.3038		TCGTCC	0.1778
	ACATCG	-0.2604		CCATCG	0.0515		GCATCG	0.1096		TCGTCG	0.7975
	ACATCT	-0.43		CCATCT	-0.2328		GCATCT	-0.0715		TCGTCT	0.1571
	ACATGC	1.4403		CCATGC	1.6233		GCATGC	1.6602		TCGTGC	2.031
	ACATGG	-0.2178		CCATGG	-0.1022		GCATGG	-0.1245		TCGTGG	0.1204
	ACATGT	-0.4225		CCATGT	-0.2053		GCATGT	-0.3397		TCGTGT	-0.0776
	ACATTA	0.1003		CCATTA	0.1338		GCATTA	0.0788		TCGTTA	0.609
	ACATTC	-0.9106		CCATTC	-0.4327		GCATTC	-0.6347		TCGTTC	0.0748
	ACATTG	-0.2894		CCATTG	0.1095		GCATTG	-0.0229		TCGTTG	0.4427
	ACATTT	-0.2443		CCATTT	-0.1469		GCATTT	-0.1316		TCGTTT	0.3365
	ACCAAA	0.0623		CCCAAA	0.6217		GCCAAA	0.3006		TCTAAA	-0.0621
	ACCAAC	0.2656		CCCAAC	0.4688		GCCAAC	0.4361		TCTAAC	-0.5484
	ACCAAG	0.2635		CCCAAG	0.2833		GCCAAG	0.4865		TCTAAG	-0.754
	ACCAAT	0.2281		CCCAAT	0.4653		GCCAAT	0.5121		TCTAAT	-0.702
	ACCACA	-0.0872		CCCACA	0.0667		GCCACA	0.0288		TCTACA	-0.3543
	ACCACC	0.0114		CCCACC	0.3045		GCCACC	0.149		TCTACC	-0.8814
	ACCACG	-0.1789		CCCACG	0.0494		GCCACG	0.1667		TCTACG	-0.8537
	ACCACT	-0.1905		CCCACT	0.1158		GCCACT	0.0466		TCTACT	-0.5816
	ACCAGA	0.138		CCCAGA	0.4443		GCCAGA	0.3457		TCTAGA	-1.129
	ACCAGC	0.2559		CCCAGC	0.5151		GCCAGC	0.4658		TCTAGC	-1.1298
	ACCAGG	0.1389		CCCAGG	0.3291		GCCAGG	0.4183		TCTAGG	-1.0945
	ACCAGT	0.0529		CCCAGT	0.5009		GCCAGT	0.4286		TCTAGT	-0.931
	ACCATA	-0.0145		CCCATA	0.5157		GCCATA	0.3395		TCTATA	-0.1064
	ACCATC	0.4053		CCCATC	0.6148		GCCATC	0.6149		TCTATC	-0.6437
	ACCATG	0.2642		CCCATG	0.5093		GCCATG	0.4996		TCTATG	-0.4032
	ACCATT	0.2045		CCCATT	0.3207		GCCATT	0.4088		TCTATT	-0.4239
	ACCCAA	-0.3815		CCCCAA	0.018		GCCCAA	-0.1559		TCTCAA	0.0316
	ACCCAC	-0.2135		CCCCAC	0.0871		GCCCAC	0.2096		TCTCAC	0.0104
	ACCCAG	-0.1281		CCCCAG	0.1593		GCCCAG	0.2535		TCTCAG	0.0612
	ACCCAT	-0.375		CCCCAT	0.0529		GCCCAT	0.1307		TCTCAT	-0.1762
	ACCCCA	-0.27		CCCCCA	-0.0644		GCCCCA	-0.0468		TCTCCA	0.2299
	ACCCCC	-0.3573		CCCCCC	-0.3493		GCCCCC	-0.0021		TCTCCC	0.114
	ACCCCG	-0.1937		CCCCCG	0.0576		GCCCCG	0.0232		TCTCCG	0.1321
	ACCCCT	-0.1378		CCCCCT	0.1118		GCCCCT	0.0167		TCTCCT	0.2499
	ACCCGA	-0.4415		CCCCGA	-0.2942		GCCCGA	-0.1284		TCTCGA	-0.2718
	ACCCGC	-0.0822		CCCCGC	0.2291		GCCCGC	0.2583		TCTCGC	0.0469
	ACCCGG	-0.2481		CCCCGG	0.2501		GCCCGG	0.314		TCTCGG	-0.1699
	ACCCGT	-0.1916		CCCCGT	0.18		GCCCGT	0.1814		TCTCGT	0.2335
	ACCCTA	-0.5431		CCCCTA	-0.1654		GCCCTA	-0.3366		TCTCTA	0.3354
	ACCCTC	-0.1727		CCCCTC	0.2273		GCCCTC	0.0972		TCTCTC	0.2377
	ACCCTG	-0.1827		CCCCTG	-0.0145		GCCCTG	0.1499		TCTCTG	0.2269
	ACCCTT	-0.3926		CCCCTT	0.0087		GCCCTT	-0.1132		TCTCTT	0.1613
	ACCGAA	-1.3687		CCCGAA	-1.1707		GCCGAA	-1.3294		TCTGAA	0.4768
	ACCGAC	-1.1839		CCCGAC	-0.9465		GCCGAC	-0.8369		TCTGAC	0.2911
	ACCGAG	-1.3844		CCCGAG	-1.173		GCCGAG	-1.0081		TCTGAG	0.2969
	ACCGAT	-1.2965		CCCGAT	-1.3856		GCCGAT	-1.289		TCTGAT	0.3374
	ACCGCA	-1.3151		CCCGCA	-1.2583		GCCGCA	-1.2573		TCTGCA	0.4634
	ACCGCC	-0.9449		CCCGCC	-0.6974		GCCGCC	-0.9288		TCTGCC	0.31
	ACCGCG	-1.3483		CCCGCG	-1.1516		GCCGCG	-1.2899		TCTGCG	0.3092
	ACCGCT	-1.0359		CCCGCT	-0.949		GCCGCT	-1.2734		TCTGCT	0.5851
	ACCGGA	-1.2554		CCCGGA	-1.0768		GCCGGA	-0.9716		TCTGGA	0.4889
	ACCGGC	-1.0925		CCCGGC	-0.7476		GCCGGC	-0.8271		TCTGGC	0.271
	ACCGGG	-1.0694		CCCGGG	-0.7344		GCCGGG	-0.775		TCTGGG	0.4452
	ACCGGT	-1.209		CCCGGT	-0.7508		GCCGGT	-0.9213		TCTGGT	0.47
	ACCGTA	-1.113		CCCGTA	-0.9694		GCCGTA	-0.9164		TCTGTA	0.5916
	ACCGTC	-0.8297		CCCGTC	-0.381		GCCGTC	-0.6679		TCTGTC	0.5834
	ACCGTG	-1.0706		CCCGTG	-0.9909		GCCGTG	-0.7971		TCTGTG	0.4368
	ACCGTT	-1.3525		CCCGTT	-0.8854		GCCGTT	-0.9626		TCTGTT	0.5287
	ACCTAC	0.1249		CCCTAC	0.3484		GCCTAC	0.4091		TCTTAC	-0.5768
	ACCTAT	-0.0441		CCCTAT	0.1063		GCCTAT	0.1889		TCTTAT	-0.2943
	ACCTCA	-0.0188		CCCTCA	0.1412		GCCTCA	0.1003		TCTTCA	-0.1251
	ACCTCC	0.1235		CCCTCC	0.3742		GCCTCC	0.325		TCTTCC	-0.3805
	ACCTCG	-0.0469		CCCTCG	0.247		GCCTCG	0.3422		TCTTCG	-0.5283
	ACCTCT	-0.0745		CCCTCT	0.4174		GCCTCT	0.1759		TCTTCT	-0.3375
	ACCTGC	2.2941		CCCTGC	2.5733		GCCTGC	2.4901		TCTTGC	1.2748
	ACCTGG	-0.0001		CCCTGG	0.2867		GCCTGG	0.3573		TCTTGG	-0.8359
	ACCTGT	-0.0356		CCCTGT	0.1982		GCCTGT	0.2592		TCTTGT	-0.8253
	ACCTTA	-0.3007		CCCTTA	0.043		GCCTTA	-0.1414		TCTTTA	0.2517
	ACCTTC	0.1219		CCCTTC	0.3893		GCCTTC	0.3976		TCTTTC	-0.365
	ACCTTG	-0.4211		CCCTTG	-0.1978		GCCTTG	0.1875		TCTTTG	-0.1259
	ACCTTT	-0.1227		CCCTTT	0.0113		GCCTTT	-0.0373		TCTTTT	-0.7562
	ACGAAA	-0.5729		CCGAAA	-0.2421		GCGAAA	-0.4468		TGCAAA	2.2665
	ACGAAC	-1.2088		CCGAAC	-0.7091		GCGAAC	-0.6659		TGCAAC	2.1979
	ACGAAG	-0.9121		CCGAAG	-0.4906		GCGAAG	-0.4702		TGCAAG	2.1581
	ACGAAT	-1.0095		CCGAAT	-0.1278		GCGAAT	-0.25		TGCAAT	2.2381
	ACGACA	-0.8021		CCGACA	-0.4973		GCGACA	-0.362		TGCACA	2.0395
	ACGACC	-0.9736		CCGACC	-0.6207		GCGACC	-0.6737		TGCACC	2.152
	ACGACG	-0.2816		CCGACG	0.0534		GCGACG	-0.0215		TGCACG	1.9639
	ACGACT	-0.779		CCGACT	-0.2462		GCGACT	-0.4162		TGCACT	2.0206
	ACGAGA	-0.4381		CCGAGA	-0.2056		GCGAGA	-0.1674		TGCAGA	2.3815
	ACGAGC	-1.0204		CCGAGC	-0.3815		GCGAGC	-0.5675		TGCAGC	2.3584
	ACGAGG	-0.5382		CCGAGG	-0.213		GCGAGG	-0.082		TGCAGG	2.2689
	ACGAGT	-0.706		CCGAGT	-0.6463		GCGAGT	-0.6543		TGCAGT	2.4437
	ACGATA	-0.3238		CCGATA	-0.5511		GCGATA	-0.1023		TGCATA	1.9829
	ACGATC	-1.2845		CCGATC	-0.5815		GCGATC	-0.822		TGCATC	2.2846
	ACGATG	-0.624		CCGATG	-0.3039		GCGATG	-0.2347		TGCATG	2.1863
	ACGATT	-0.7108		CCGATT	-0.4596		GCGATT	-0.3382		TGCATT	2.3369
	ACGCAA	-0.5479		CCGCAA	-0.2582		GCGCAA	-0.2379		TGCCAA	2.2089
	ACGCAC	-0.6367		CCGCAC	-0.3065		GCGCAC	-0.2212		TGCCAC	2.1787
	ACGCAG	-0.486		CCGCAG	-0.4258		GCGCAG	-0.5018		TGCCAG	2.1336
	ACGCAT	-0.7088		CCGCAT	-0.2645		GCGCAT	-0.3093		TGCCAT	2.2884
	ACGCCA	-0.2662		CCGCCA	-0.1335		GCGCCA	-0.3042		TGCCCA	1.8584
	ACGCCC	-0.0858		CCGCCC	0.1399		GCGCCC	0.0375		TGCCCC	2.2382
	ACGCCG	0.2577		CCGCCG	0.5273		GCGCCG	0.3503		TGCCCG	1.8827
	ACGCCT	-0.5095		CCGCCT	-0.2791		GCGCCT	-0.2542		TGCCCT	2.059
	ACGCGA	0.2312		CCGCGA	0.0521		GCGCGA	0.0109		TGCCGA	2.0681
	ACGCGC	0.093		CCGCGC	0.0706		GCGCGC	-0.2027		TGCCGC	2.1972
	ACGCGG	0.1827		CCGCGG	0.5039		GCGCGG	0.3564		TGCCGG	2.1682
	ACGCGT	-0.1799		CCGCGT	-0.2633		GCGCGT	-0.1225		TGCCGT	2.0777
	ACGCTA	0.0127		CCGCTA	0.0425		GCGCTA	-0.0671		TGCCTA	1.8642
	ACGCTC	-0.3586		CCGCTC	0.0413		GCGCTC	-0.0609		TGCCTC	2.0562
	ACGCTG	-0.2239		CCGCTG	0.0013		GCGCTG	-0.0094		TGCCTG	1.9479
	ACGCTT	-0.3702		CCGCTT	-0.0619		GCGCTT	-0.0032		TGCCTT	2.1627
	ACGGAA	-0.1739		CCGGAA	-0.1103		GCGGAA	-0.1012		TGCGAA	1.1063
	ACGGAC	-0.0469		CCGGAC	0.0058		GCGGAC	-0.0637		TGCGAC	1.1545
	ACGGAG	-0.187		CCGGAG	0.1027		GCGGAG	0.2665		TGCGAG	1.1134
	ACGGAT	-0.2583		CCGGAT	-0.0669		GCGGAT	0.0359		TGCGAT	0.9909
	ACGGCA	0.1231		CCGGCA	-0.0959		GCGGCA	0.1133		TGCGCA	1.0163
	ACGGCC	0.0858		CCGGCC	0.2069		GCGGCC	0.0214		TGCGCC	1.4865
	ACGGCG	0.5713		CCGGCG	0.5837		GCGGCG	0.8419		TGCGCG	1.4065
	ACGGCT	-0.2026		CCGGCT	0.0392		GCGGCT	0.0466		TGCGCT	1.1721
	ACGGGA	-0.2104		CCGGGA	-0.4012		GCGGGA	0.0439		TGCGGA	1.0143
	ACGGGC	0.044		CCGGGC	0.088		GCGGGC	0.0119		TGCGGC	1.1433
	ACGGGG	-0.056		CCGGGG	0.3228		GCGGGG	0.33		TGCGGG	1.2089
	ACGGGT	-0.2322		CCGGGT	0.1886		GCGGGT	0.0043		TGCGGT	1.1719
	ACGGTA	0.1209		CCGGTA	0.1083		GCGGTA	0.0887		TGCGTA	1.0936
	ACGGTC	-0.058		CCGGTC	0.2175		GCGGTC	-0.0242		TGCGTC	1.3639
	ACGGTG	0.2675		CCGGTG	0.305		GCGGTG	0.5713		TGCGTG	1.0196
	ACGGTT	-0.0525		CCGGTT	0.0252		GCGGTT	0.0697		TGCGTT	1.1441
	ACGTAC	-0.1583		CCGTAC	0.1733		GCGTAC	0.1494		TGCTAC	2.3413
	ACGTAT	-0.0134		CCGTAT	0.2038		GCGTAT	0.134		TGCTAT	2.119
	ACGTCA	0.1801		CCGTCA	0.2296		GCGTCA	0.4144		TGCTCA	2.1044
	ACGTCC	-0.0756		CCGTCC	0.3686		GCGTCC	0.1796		TGCTCC	2.4477
	ACGTCG	0.4943		CCGTCG	1.0955		GCGTCG	0.7324		TGCTCG	2.1186
	ACGTCT	-0.121		CCGTCT	0.3709		GCGTCT	0.3475		TGCTCT	2.2455
	ACGTGC	1.4416		CCGTGC	2.1125		GCGTGC	2.1169		TGCTGC	4.6289
	ACGTGG	-0.1599		CCGTGG	0.3381		GCGTGG	0.1262		TGCTGG	2.4418
	ACGTGT	-0.2197		CCGTGT	0.1126		GCGTGT	0.3252		TGCTGT	2.2909
	ACGTTA	0.4647		CCGTTA	0.7177		GCGTTA	0.2026		TGCTTA	1.7739
	ACGTTC	-0.1431		CCGTTC	0.1889		GCGTTC	0.0733		TGCTTC	2.2884
	ACGTTG	0.2149		CCGTTG	0.3168		GCGTTG	0.6341		TGCTTG	1.9455
	ACGTTT	0.1311		CCGTTT	0.3282		GCGTTT	0.407		TGCTTT	2.0594
	ACTAAA	-0.3632		CCTAAA	0.1594		GCTAAA	-0.1895		TGGAAA	-0.0801
	ACTAAC	-0.73		CCTAAC	-0.514		GCTAAC	-0.4664		TGGAAC	-0.0102
	ACTAAG	-0.7694		CCTAAG	-0.7083		GCTAAG	-0.5158		TGGAAG	0.0485
	ACTAAT	-0.493		CCTAAT	-0.4589		GCTAAT	-0.5628		TGGAAT	0.044
	ACTACA	-0.7022		CCTACA	-0.6124		GCTACA	-0.4482		TGGACA	-0.2137
	ACTACC	-1.3059		CCTACC	-0.9044		GCTACC	-0.8328		TGGACC	-0.177
	ACTACG	-1.1338		CCTACG	-0.8819		GCTACG	-0.5364		TGGACG	-0.2155
	ACTACT	-0.7839		CCTACT	-0.5366		GCTACT	-0.4834		TGGACT	-0.3895
	ACTAGA	-0.9644		CCTAGA	-0.6923		GCTAGA	-0.9429		TGGAGA	0.1227
	ACTAGC	-1.2148		CCTAGC	-1.0227		GCTAGC	-0.9157		TGGAGC	0.2478
	ACTAGG	-1.3364		CCTAGG	-1.4939		GCTAGG	-1.0584		TGGAGG	0.4317
	ACTAGT	-1.0011		CCTAGT	-0.7218		GCTAGT	-0.8634		TGGAGT	0.293
	ACTATA	-0.2074		CCTATA	-0.3855		GCTATA	-0.2487		TGGATA	0.181
	ACTATC	-0.8918		CCTATC	-0.5784		GCTATC	-0.7172		TGGATC	-0.0567
	ACTATG	-0.752		CCTATG	-0.5687		GCTATG	-0.6528		TGGATG	0.006
	ACTATT	-0.4449		CCTATT	-0.4116		GCTATT	-0.4329		TGGATT	0.0302
	ACTCAA	-0.2116		CCTCAA	0.2589		GCTCAA	-0.1593		TGGCAA	0.0686
	ACTCAC	-0.2199		CCTCAC	0.0791		GCTCAC	-0.0697		TGGCAC	-0.0701
	ACTCAG	-0.3808		CCTCAG	-0.0179		GCTCAG	-0.0461		TGGCAG	-0.0116
	ACTCAT	-0.1398		CCTCAT	0.0882		GCTCAT	-0.1054		TGGCAT	0.1466
	ACTCCA	0.0526		CCTCCA	0.2169		GCTCCA	0.1799		TGGCCA	0.047
	ACTCCC	-0.3919		CCTCCC	0.0823		GCTCCC	-0.0566		TGGCCC	0.0562
	ACTCCG	-0.2624		CCTCCG	0.1627		GCTCCG	-0.0142		TGGCCG	0.1201
	ACTCCT	-0.0673		CCTCCT	0.2355		GCTCCT	0.1926		TGGCCT	-0.1645
	ACTCGA	-0.2278		CCTCGA	-0.0093		GCTCGA	-0.229		TGGCGA	-0.3246
	ACTCGC	-0.4365		CCTCGC	0.2926		GCTCGC	0.0052		TGGCGC	-0.5362
	ACTCGG	-0.3846		CCTCGG	-0.0297		GCTCGG	-0.099		TGGCGG	-0.4339
	ACTCGT	-0.3144		CCTCGT	0.3712		GCTCGT	0.1137		TGGCGT	-0.2696
	ACTCTA	0.0563		CCTCTA	0.3554		GCTCTA	0.1958		TGGCTA	-0.0946
	ACTCTC	-0.3479		CCTCTC	0.2899		GCTCTC	-0.0101		TGGCTC	-0.0396
	ACTCTG	-0.0347		CCTCTG	0.0147		GCTCTG	0.1677		TGGCTG	0.0173
	ACTCTT	-0.0001		CCTCTT	0.2406		GCTCTT	0.0081		TGGCTT	0.0711
	ACTGAA	0.1486		CCTGAA	0.3724		GCTGAA	0.375		TGGGAA	-0.1286
	ACTGAC	-0.0058		CCTGAC	0.2748		GCTGAC	0.3156		TGGGAC	0.036
	ACTGAG	-0.0469		CCTGAG	0.0363		GCTGAG	0.2294		TGGGAG	0.0466
	ACTGAT	0.1344		CCTGAT	0.4179		GCTGAT	0.4996		TGGGAT	-0.053
	ACTGCA	0.4014		CCTGCA	0.5303		GCTGCA	0.4566		TGGGCA	-0.1327
	ACTGCC	-0.0464		CCTGCC	0.2045		GCTGCC	0.3215		TGGGCC	-0.0065
	ACTGCG	-0.2184		CCTGCG	0.0151		GCTGCG	0.0705		TGGGCG	0.2018
	ACTGCT	0.2377		CCTGCT	0.5387		GCTGCT	0.5355		TGGGCT	0.0415
	ACTGGA	0.3384		CCTGGA	0.3353		GCTGGA	0.4449		TGGGGA	0.0274
	ACTGGC	0.1567		CCTGGC	0.2237		GCTGGC	0.1945		TGGGGC	0.0708
	ACTGGG	0.2147		CCTGGG	0.284		GCTGGG	0.3991		TGGGGG	-0.2004
	ACTGGT	0.2355		CCTGGT	0.4731		GCTGGT	0.3835		TGGGGT	0.0988
	ACTGTA	0.437		CCTGTA	0.5709		GCTGTA	0.513		TGGGTA	-0.2401
	ACTGTC	0.1971		CCTGTC	0.5742		GCTGTC	0.4479		TGGGTC	-0.0346
	ACTGTG	0.1016		CCTGTG	0.2146		GCTGTG	0.4516		TGGGTG	0.1089
	ACTGTT	0.275		CCTGTT	0.6289		GCTGTT	0.4161		TGGGTT	-0.1323
	ACTTAC	-0.838		CCTTAC	-0.3805		GCTTAC	-0.5512		TGGTAC	0.0098
	ACTTAT	-0.8251		CCTTAT	-0.254		GCTTAT	-0.3976		TGGTAT	-0.0026
	ACTTCA	-0.204		CCTTCA	-0.2825		GCTTCA	-0.143		TGGTCA	-0.257
	ACTTCC	-0.7041		CCTTCC	-0.36		GCTTCC	-0.4568		TGGTCC	-0.1885
	ACTTCG	-0.7187		CCTTCG	-0.6637		GCTTCG	-0.4047		TGGTCG	0.0612
	ACTTCT	-0.58		CCTTCT	-0.4156		GCTTCT	-0.3933		TGGTCT	-0.2552
	ACTTGC	0.959		CCTTGC	1.5136		GCTTGC	1.2146		TGGTGC	2.01
	ACTTGG	-1.0376		CCTTGG	-0.6564		GCTTGG	-0.8978		TGGTGG	0.006
	ACTTGT	-0.8178		CCTTGT	-0.6994		GCTTGT	-0.8848		TGGTGT	-0.0033
	ACTTTA	0.0917		CCTTTA	0.0538		GCTTTA	0.0736		TGGTTA	0.0459
	ACTTTC	-0.6536		CCTTTC	-0.1948		GCTTTC	-0.1762		TGGTTC	0.0157
	ACTTTG	-0.0774		CCTTTG	0.1288		GCTTTG	0.093		TGGTTG	0.041
	ACTTTT	-0.5689		CCTTTT	-0.3828		GCTTTT	-0.5182		TGGTTT	-0.0116
	AGAAAA	-0.2498		CGAAAA	-0.4262		GGAAAA	-0.2539		TGTAAA	-0.0623
	AGAAAC	-0.2513		CGAAAC	-0.4991		GGAAAC	-0.1872		TGTAAC	-0.2015
	AGAAAG	-0.4287		CGAAAG	-0.7276		GGAAAG	-0.2659		TGTAAG	-0.3421
	AGAAAT	-0.0064		CGAAAT	-0.1665		GGAAAT	-0.0195		TGTAAT	-0.4054
	AGAACA	-0.2822		CGAACA	-0.4288		GGAACA	-0.2274		TGTACA	-0.53
	AGAACC	-0.4735		CGAACC	-0.7631		GGAACC	-0.4704		TGTACC	-0.835
	AGAACG	-0.4351		CGAACG	-0.7842		GGAACG	-0.3248		TGTACG	-0.8738
	AGAACT	-0.4349		CGAACT	-0.8761		GGAACT	-0.4093		TGTACT	-0.5431
	AGAAGA	-0.0993		CGAAGA	-0.1146		GGAAGA	-0.0985		TGTAGA	-0.708
	AGAAGC	-0.4766		CGAAGC	-0.433		GGAAGC	-0.4678		TGTAGC	-0.9201
	AGAAGG	-0.5064		CGAAGG	-0.1909		GGAAGG	-0.4168		TGTAGG	-0.988
	AGAAGT	-0.1902		CGAAGT	-0.7969		GGAAGT	-0.2287		TGTAGT	-0.7339
	AGAATA	0.2049		CGAATA	-0.0579		GGAATA	-0.0788		TGTATA	-0.1
	AGAATC	-0.5		CGAATC	-0.3957		GGAATC	-0.4697		TGTATC	-0.4731
	AGAATG	-0.3298		CGAATG	-0.3028		GGAATG	-0.3224		TGTATG	-0.2206
	AGAATT	-0.3535		CGAATT	-0.2211		GGAATT	-0.2315		TGTATT	-0.2036
	AGACAA	0.4939		CGACAA	0.1103		GGACAA	0.1811		TGTCAA	0.0713
	AGACAC	0.2936		CGACAC	0.1258		GGACAC	0.0037		TGTCAC	-0.3025
	AGACAG	0.2512		CGACAG	0.187		GGACAG	0.077		TGTCAG	-0.245
	AGACAT	0.1829		CGACAT	0.0138		GGACAT	0.1204		TGTCAT	-0.197
	AGACCA	0.2628		CGACCA	0.502		GGACCA	0.23		TGTCCA	-0.0781
	AGACCC	-0.0002		CGACCC	0.3996		GGACCC	-0.0263		TGTCCC	-0.1376
	AGACCG	0.1272		CGACCG	0.7076		GGACCG	0.1136		TGTCCG	-0.1598
	AGACCT	0.0811		CGACCT	0.0962		GGACCT	-0.1652		TGTCCT	0.0824
	AGACGA	0.0803		CGACGA	0.3305		GGACGA	0.3388		TGTCGA	0.1327
	AGACGC	-0.1567		CGACGC	0.3666		GGACGC	0.063		TGTCGC	-0.0072
	AGACGG	0.1515		CGACGG	0.3006		GGACGG	0.0342		TGTCGG	0.0075
	AGACGT	-0.4157		CGACGT	-0.2377		GGACGT	-0.1606		TGTCGT	0.112
	AGACTA	0.3267		CGACTA	0.2479		GGACTA	-0.1016		TGTCTA	-0.0154
	AGACTC	-0.1868		CGACTC	-0.0467		GGACTC	-0.3086		TGTCTC	-0.1315
	AGACTG	-0.0701		CGACTG	-0.199		GGACTG	-0.5071		TGTCTG	0.085
	AGACTT	-0.0421		CGACTT	0.1442		GGACTT	0.023		TGTCTT	-0.0388
	AGAGAA	0.3584		CGAGAA	0.292		GGAGAA	0.4476		TGTGAA	0.6087
	AGAGAC	0.4539		CGAGAC	0.3097		GGAGAC	0.4228		TGTGAC	0.5495
	AGAGAG	0.3599		CGAGAG	0.1396		GGAGAG	0.4743		TGTGAG	0.4159
	AGAGAT	0.3426		CGAGAT	0.0871		GGAGAT	0.3768		TGTGAT	0.3007
	AGAGCA	0.3444		CGAGCA	0.1134		GGAGCA	0.4063		TGTGCA	0.2638
	AGAGCC	0.1554		CGAGCC	0.3445		GGAGCC	0.1876		TGTGCC	0.4841
	AGAGCG	0.2862		CGAGCG	0.5542		GGAGCG	0.4344		TGTGCG	0.172
	AGAGCT	0.2347		CGAGCT	-0.2229		GGAGCT	0.1988		TGTGCT	0.4818
	AGAGGA	0.6393		CGAGGA	0.4439		GGAGGA	0.6148		TGTGGA	0.4334
	AGAGGC	0.1428		CGAGGC	0.3169		GGAGGC	0.1902		TGTGGC	0.4633
	AGAGGG	0.3841		CGAGGG	0.5311		GGAGGG	0.4233		TGTGGG	0.4939
	AGAGGT	0.2823		CGAGGT	0.3988		GGAGGT	0.3321		TGTGGT	0.4589
	AGAGTA	0.3797		CGAGTA	0.1929		GGAGTA	0.2733		TGTGTA	0.451
	AGAGTC	0.078		CGAGTC	0.091		GGAGTC	-0.028		TGTGTC	0.2977
	AGAGTG	0.0346		CGAGTG	0.1474		GGAGTG	0.0679		TGTGTG	0.5202
	AGAGTT	0.0867		CGAGTT	0.2206		GGAGTT	0.0901		TGTGTT	0.5169
	AGATAC	-0.3472		CGATAC	-0.1321		GGATAC	-0.2063		TGTTAC	-0.5138
	AGATAT	0.0437		CGATAT	0.0583		GGATAT	-0.1237		TGTTAT	-0.1228
	AGATCA	-0.3209		CGATCA	0.035		GGATCA	-0.25		TGTTCA	-0.3418
	AGATCC	-0.8227		CGATCC	-0.6429		GGATCC	-0.4573		TGTTCC	-0.2226
	AGATCG	-0.5364		CGATCG	0.1533		GGATCG	-0.3814		TGTTCG	-0.4133
	AGATCT	-0.5327		CGATCT	-0.7804		GGATCT	-0.5748		TGTTCT	-0.4107
	AGATGC	1.4958		CGATGC	2.0652		GGATGC	1.4993		TGTTGC	1.0833
	AGATGG	-0.3002		CGATGG	-0.0242		GGATGG	-0.3546		TGTTGG	-0.7957
	AGATGT	-0.4507		CGATGT	-0.2449		GGATGT	-0.4928		TGTTGT	-0.9417
	AGATTA	-0.0628		CGATTA	0.1021		GGATTA	-0.2812		TGTTTA	0.2595
	AGATTC	-0.7542		CGATTC	-0.2358		GGATTC	-0.5831		TGTTTC	-0.2201
	AGATTG	-0.3668		CGATTG	0.047		GGATTG	-0.3826		TGTTTG	0.0339
	AGATTT	-0.4386		CGATTT	-0.0741		GGATTT	-0.4142		TGTTTT	-0.3384
	AGCAAA	0.2486		CGCAAA	-0.0554		GGCAAA	-0.0029		TTAAAA	0.2602
	AGCAAC	0.3016		CGCAAC	0.0323		GGCAAC	0.2225		TTAAAC	-0.099
	AGCAAG	0.1618		CGCAAG	0.1252		GGCAAG	0.0857		TTAAAG	-0.2334
	AGCAAT	0.0974		CGCAAT	-0.2653		GGCAAT	-0.0153		TTAAAT	0.2968
	AGCACA	-0.0391		CGCACA	-0.1374		GGCACA	-0.0882		TTAACA	-0.0214
	AGCACC	0.0861		CGCACC	0.2576		GGCACC	0.0544		TTAACC	-0.3977
	AGCACG	-0.235		CGCACG	-0.2774		GGCACG	-0.0934		TTAACG	-0.2283
	AGCACT	0.0523		CGCACT	-0.1623		GGCACT	-0.1692		TTAACT	0.099
	AGCAGA	0.3633		CGCAGA	0.131		GGCAGA	0.0939		TTAAGA	-0.2413
	AGCAGC	0.4613		CGCAGC	0.6325		GGCAGC	0.5786		TTAAGC	-0.5733
	AGCAGG	0.2044		CGCAGG	0.341		GGCAGG	0.2268		TTAAGG	-0.4856
	AGCAGT	0.5131		CGCAGT	0.3586		GGCAGT	0.5334		TTAAGT	-0.0615
	AGCATA	-0.0145		CGCATA	-0.0694		GGCATA	-0.2672		TTAATA	0.3373
	AGCATC	0.304		CGCATC	0.4767		GGCATC	0.5024		TTAATC	-0.5364
	AGCATG	0.2376		CGCATG	0.2234		GGCATG	0.2857		TTAATG	-0.1097
	AGCATT	0.1704		CGCATT	0.0879		GGCATT	0.2962		TTAATT	0.2236
	AGCCAA	0.4012		CGCCAA	-0.0998		GGCCAA	-0.0093		TTACAA	0.6259
	AGCCAC	0.2459		CGCCAC	0.3369		GGCCAC	0.2253		TTACAC	0.0402
	AGCCAG	0.11		CGCCAG	-0.0912		GGCCAG	0.1926		TTACAG	0.135
	AGCCAT	0.0902		CGCCAT	0.0201		GGCCAT	0.1407		TTACAT	0.4386
	AGCCCA	0.0268		CGCCCA	-0.7599		GGCCCA	-0.1634		TTACCA	0.5806
	AGCCCC	0.0793		CGCCCC	-0.2271		GGCCCC	-0.076		TTACCC	-0.0415
	AGCCCG	0.0633		CGCCCG	-0.467		GGCCCG	-0.0803		TTACCG	0.6368
	AGCCCT	0.1109		CGCCCT	-0.733		GGCCCT	-0.1008		TTACCT	0.4656
	AGCCGA	0.1996		CGCCGA	-0.251		GGCCGA	0.2479		TTACGA	0.1424
	AGCCGC	0.3116		CGCCGC	0.1909		GGCCGC	0.1538		TTACGC	-0.4211
	AGCCGG	0.1579		CGCCGG	0.0916		GGCCGG	0.1831		TTACGG	0.2998
	AGCCGT	0.1515		CGCCGT	-0.2021		GGCCGT	0.2587		TTACGT	-0.2525
	AGCCTA	-0.127		CGCCTA	-0.1758		GGCCTA	0.0259		TTACTA	0.5289
	AGCCTC	-0.0175		CGCCTC	0.4181		GGCCTC	0.1267		TTACTC	-0.3073
	AGCCTG	-0.0337		CGCCTG	-0.1629		GGCCTG	0.2092		TTACTG	-0.2439
	AGCCTT	-0.1533		CGCCTT	-0.164		GGCCTT	0.2653		TTACTT	0.1368
	AGCGAA	-0.7806		CGCGAA	-1.6835		GGCGAA	-1.0545		TTAGAA	0.2521
	AGCGAC	-0.5223		CGCGAC	-1.2583		GGCGAC	-0.937		TTAGAC	-0.1977
	AGCGAG	-0.5195		CGCGAG	-1.1522		GGCGAG	-0.8338		TTAGAG	-0.199
	AGCGAT	-0.7491		CGCGAT	-1.448		GGCGAT	-1.1275		TTAGAT	0.0956
	AGCGCA	-0.7735		CGCGCA	-1.4353		GGCGCA	-1.2387		TTAGCA	-0.0607
	AGCGCC	-0.4419		CGCGCC	-0.6079		GGCGCC	-0.9591		TTAGCC	-0.122
	AGCGCG	-0.7383		CGCGCG	-1.0814		GGCGCG	-0.6835		TTAGCG	0.3526
	AGCGCT	-0.6468		CGCGCT	-1.0282		GGCGCT	-0.7951		TTAGCT	-0.056
	AGCGGA	-0.5925		CGCGGA	-1.3089		GGCGGA	-1.2329		TTAGGA	0.3014
	AGCGGC	-0.4708		CGCGGC	-0.6682		GGCGGC	-0.8009		TTAGGC	-0.0616
	AGCGGG	-0.6247		CGCGGG	-0.915		GGCGGG	-0.812		TTAGGG	-0.0365
	AGCGGT	-0.3733		CGCGGT	-0.8827		GGCGGT	-0.6868		TTAGGT	0.2028
	AGCGTA	-1.0965		CGCGTA	-0.6755		GGCGTA	-0.8135		TTAGTA	0.4737
	AGCGTC	-0.6111		CGCGTC	-0.3283		GGCGTC	-0.6457		TTAGTC	-0.6221
	AGCGTG	-0.8255		CGCGTG	-0.7495		GGCGTG	-0.6635		TTAGTG	-0.1894
	AGCGTT	-0.5263		CGCGTT	-0.9616		GGCGTT	-0.7016		TTAGTT	0.2177
	AGCTAC	0.3198		CGCTAC	0.7567		GGCTAC	0.4582		TTATAC	-0.5892
	AGCTAT	0.2485		CGCTAT	0.5096		GGCTAT	0.2885		TTATAT	0.2832
	AGCTCA	0.0275		CGCTCA	0.2033		GGCTCA	0.217		TTATCA	0.3931
	AGCTCC	0.2183		CGCTCC	0.8459		GGCTCC	0.5145		TTATCC	-0.1934
	AGCTCG	0.0795		CGCTCG	0.7794		GGCTCG	0.402		TTATCG	0.371
	AGCTCT	0.0586		CGCTCT	0.3958		GGCTCT	0.4253		TTATCT	-0.2289
	AGCTGC	2.4657		CGCTGC	2.8805		GGCTGC	2.7611		TTATGC	1.622
	AGCTGG	0.3174		CGCTGG	0.8451		GGCTGG	0.6649		TTATGG	0.0774
	AGCTGT	0.3458		CGCTGT	0.8419		GGCTGT	0.515		TTATGT	-0.0621
	AGCTTA	-0.3391		CGCTTA	-0.7046		GGCTTA	-0.2034		TTATTA	0.7088
	AGCTTC	0.2313		CGCTTC	0.8075		GGCTTC	0.4995		TTATTC	-0.3319
	AGCTTG	-0.2476		CGCTTG	-0.3995		GGCTTG	0.1832		TTATTG	0.3423
	AGCTTT	0.0516		CGCTTT	0.3095		GGCTTT	0.3525		TTATTT	0.2505
	AGGAAA	0.4032		CGGAAA	-0.2374		GGGAAA	0.3825		TTCAAA	0.3286
	AGGAAC	0.4518		CGGAAC	-0.1796		GGGAAC	0.1301		TTCAAC	0.2456
	AGGAAG	0.5126		CGGAAG	-0.3238		GGGAAG	0.4847		TTCAAG	0.099
	AGGAAT	0.1562		CGGAAT	-0.0158		GGGAAT	0.2441		TTCAAT	0.1137
	AGGACA	-0.1293		CGGACA	-0.1308		GGGACA	0.0316		TTCACA	-0.2391
	AGGACC	-0.1663		CGGACC	-0.3765		GGGACC	-0.1481		TTCACC	0.1721
	AGGACG	-0.0268		CGGACG	0.0898		GGGACG	0.0448		TTCACG	-0.5381
	AGGACT	-0.047		CGGACT	-0.2792		GGGACT	-0.1358		TTCACT	0.0967
	AGGAGA	0.3109		CGGAGA	-0.1341		GGGAGA	0.0137		TTCAGA	0.3982
	AGGAGC	0.2413		CGGAGC	0.0959		GGGAGC	-0.1972		TTCAGC	0.1977
	AGGAGG	0.4362		CGGAGG	0.3203		GGGAGG	0.069		TTCAGG	0.1635
	AGGAGT	0.273		CGGAGT	-0.119		GGGAGT	-0.1357		TTCAGT	0.3269
	AGGATA	0.5899		CGGATA	0.2565		GGGATA	0.1409		TTCATA	-0.0739
	AGGATC	-0.0268		CGGATC	-0.1179		GGGATC	-0.1996		TTCATC	0.3268
	AGGATG	0.2127		CGGATG	-0.0413		GGGATG	0.1395		TTCATG	0.2466
	AGGATT	0.0316		CGGATT	-0.2078		GGGATT	-0.0443		TTCATT	0.1394
	AGGCAA	-0.2676		CGGCAA	0.002		GGGCAA	-0.3997		TTCCAA	0.0103
	AGGCAC	-0.396		CGGCAC	-0.504		GGGCAC	-0.6792		TTCCAC	0.283
	AGGCAG	-0.215		CGGCAG	-0.0471		GGGCAG	-0.4049		TTCCAG	0.205
	AGGCAT	-0.1922		CGGCAT	-0.4743		GGGCAT	-0.4427		TTCCAT	0.1523
	AGGCCA	-0.0926		CGGCCA	0.1349		GGGCCA	-0.1204		TTCCCA	-0.0014
	AGGCCC	-0.1832		CGGCCC	0.4957		GGGCCC	-0.0832		TTCCCC	0.3007
	AGGCCG	-0.0683		CGGCCG	0.6804		GGGCCG	0.2842		TTCCCG	-0.36
	AGGCCT	-0.1662		CGGCCT	-0.1311		GGGCCT	0.1278		TTCCCT	0.2435
	AGGCGA	-0.0161		CGGCGA	0.3006		GGGCGA	-0.0042		TTCCGA	0.0148
	AGGCGC	-0.7858		CGGCGC	0.0394		GGGCGC	-0.2684		TTCCGC	0.4209
	AGGCGG	-0.2482		CGGCGG	0.7167		GGGCGG	0.086		TTCCGG	0.0828
	AGGCGT	-0.6605		CGGCGT	0.0212		GGGCGT	-0.0856		TTCCGT	0.4107
	AGGCTA	0.1449		CGGCTA	0.0583		GGGCTA	-0.2444		TTCCTA	0.029
	AGGCTC	-0.3246		CGGCTC	-0.1054		GGGCTC	-0.3063		TTCCTC	0.3834
	AGGCTG	-0.0703		CGGCTG	-0.0235		GGGCTG	-0.0869		TTCCTG	0.2319
	AGGCTT	-0.0537		CGGCTT	-0.1609		GGGCTT	-0.055		TTCCTT	0.09
	AGGGAA	0.047		CGGGAA	-0.1036		GGGGAA	0.1948		TTCGAA	-1.1434
	AGGGAC	0.0446		CGGGAC	0.1798		GGGGAC	0.2285		TTCGAC	-0.7513
	AGGGAG	0.1655		CGGGAG	0.1373		GGGGAG	0.2155		TTCGAG	-1.1124
	AGGGAT	-0.1978		CGGGAT	0.025		GGGGAT	0.0316		TTCGAT	-1.1675
	AGGGCA	-0.0001		CGGGCA	0.0763		GGGGCA	0.3138		TTCGCA	-1.1664
	AGGGCC	-0.101		CGGGCC	0.3842		GGGGCC	0.0912		TTCGCC	-0.4536
	AGGGCG	0.1227		CGGGCG	0.4459		GGGGCG	0.6909		TTCGCG	-1.3015
	AGGGCT	-0.0747		CGGGCT	0.0569		GGGGCT	0.1799		TTCGCT	-0.5856
	AGGGGA	-0.3485		CGGGGA	-0.3753		GGGGGA	-0.1579		TTCGGA	-0.9429
	AGGGGC	-0.1085		CGGGGC	-0.0478		GGGGGC	-0.0338		TTCGGC	-0.5533
	AGGGGG	-0.3075		CGGGGG	0.0732		GGGGGG	-0.2829		TTCGGG	-0.803
	AGGGGT	-0.1936		CGGGGT	-0.0013		GGGGGT	-0.0493		TTCGGT	-1.0449
	AGGGTA	-0.0271		CGGGTA	-0.0202		GGGGTA	0.1592		TTCGTA	-0.866
	AGGGTC	-0.1174		CGGGTC	0.1748		GGGGTC	0.0966		TTCGTC	-0.4597
	AGGGTG	-0.0305		CGGGTG	0.1247		GGGGTG	0.212		TTCGTG	-1.2745
	AGGGTT	-0.0744		CGGGTT	0.1079		GGGGTT	0.074		TTCGTT	-0.8372
	AGGTAC	-0.5905		CGGTAC	-0.4295		GGGTAC	-0.5665		TTCTAC	0.284
	AGGTAT	-0.0895		CGGTAT	-0.2723		GGGTAT	-0.4744		TTCTAT	0.0092
	AGGTCA	-0.0684		CGGTCA	0.1414		GGGTCA	0.0299		TTCTCA	0.0406
	AGGTCC	-0.4059		CGGTCC	-0.1047		GGGTCC	-0.5151		TTCTCC	0.4668
	AGGTCG	-0.1187		CGGTCG	0.4257		GGGTCG	-0.1292		TTCTCG	-0.5296
	AGGTCT	-0.257		CGGTCT	-0.0914		GGGTCT	-0.4567		TTCTCT	0.2895
	AGGTGC	1.3538		CGGTGC	1.6106		GGGTGC	1.1797		TTCTGC	2.3214
	AGGTGG	-0.471		CGGTGG	-0.3636		GGGTGG	-0.7371		TTCTGG	0.2528
	AGGTGT	-0.3663		CGGTGT	-0.1457		GGGTGT	-0.6298		TTCTGT	0.2398
	AGGTTA	0.0041		CGGTTA	0.3515		GGGTTA	0.2366		TTCTTA	-0.2062
	AGGTTC	-0.2502		CGGTTC	-0.2146		GGGTTC	-0.2441		TTCTTC	0.3495
	AGGTTG	-0.0836		CGGTTG	0.0941		GGGTTG	0.1553		TTCTTG	-0.2871
	AGGTTT	0.0039		CGGTTT	-0.1918		GGGTTT	-0.1476		TTCTTT	0.1026
	AGTAAA	0.0723		CGTAAA	-0.2585		GGTAAA	-0.0891		TTGAAA	0.0126
	AGTAAC	-0.1835		CGTAAC	-0.2644		GGTAAC	-0.3611		TTGAAC	-0.2486
	AGTAAG	-0.4144		CGTAAG	-0.3718		GGTAAG	-0.996		TTGAAG	0.032
	AGTAAT	-0.2746		CGTAAT	-0.4179		GGTAAT	-0.2643		TTGAAT	0.2147
	AGTACA	-1.0222		CGTACA	-0.563		GGTACA	-0.5739		TTGACA	-0.3542
	AGTACC	-1.0485		CGTACC	-0.3062		GGTACC	-0.8363		TTGACC	-0.3562
	AGTACG	-0.8013		CGTACG	-0.3017		GGTACG	-0.6721		TTGACG	-0.1794
	AGTACT	-0.8103		CGTACT	-0.7157		GGTACT	-0.6142		TTGACT	-0.1551
	AGTAGA	-0.7062		CGTAGA	-0.6756		GGTAGA	-0.7792		TTGAGA	-0.182
	AGTAGC	-0.7018		CGTAGC	-0.347		GGTAGC	-0.4922		TTGAGC	-0.3983
	AGTAGG	-0.8879		CGTAGG	-1.2233		GGTAGG	-1.152		TTGAGG	-0.0576
	AGTAGT	-0.5842		CGTAGT	-0.3741		GGTAGT	-0.1155		TTGAGT	0.0757
	AGTATA	-0.177		CGTATA	-0.7448		GGTATA	-0.2599		TTGATA	0.2931
	AGTATC	-0.4419		CGTATC	0.1399		GGTATC	-0.2298		TTGATC	-0.2864
	AGTATG	-0.4503		CGTATG	-0.1188		GGTATG	-0.3321		TTGATG	0.045
	AGTATT	-0.078		CGTATT	-0.1517		GGTATT	0.116		TTGATT	0.2059
	AGTCAA	0.2252		CGTCAA	-0.3091		GGTCAA	0.205		TTGCAA	-0.1263
	AGTCAC	-0.0989		CGTCAC	0.0955		GGTCAC	0.1117		TTGCAC	-0.6583
	AGTCAG	-0.1971		CGTCAG	-0.0908		GGTCAG	-0.014		TTGCAG	-0.4698
	AGTCAT	-0.108		CGTCAT	-0.0063		GGTCAT	0.2793		TTGCAT	-0.3724
	AGTCCA	-0.0764		CGTCCA	-0.0624		GGTCCA	0.2549		TTGCCA	-0.0601
	AGTCCC	-0.2926		CGTCCC	-0.0962		GGTCCC	-0.0508		TTGCCC	-0.1371
	AGTCCG	-0.153		CGTCCG	0.2439		GGTCCG	0.09		TTGCCG	-0.2047
	AGTCCT	-0.1733		CGTCCT	0.1287		GGTCCT	0.1926		TTGCCT	-0.1954
	AGTCGA	0.3468		CGTCGA	-0.3222		GGTCGA	0.3356		TTGCGA	-0.4738
	AGTCGC	-0.1825		CGTCGC	0.1787		GGTCGC	0.1644		TTGCGC	-0.6332
	AGTCGG	-0.141		CGTCGG	-0.2439		GGTCGG	-0.1073		TTGCGG	-0.1304
	AGTCGT	0.1634		CGTCGT	0.3118		GGTCGT	0.6276		TTGCGT	-0.3433
	AGTCTA	0.0708		CGTCTA	0.4162		GGTCTA	0.3168		TTGCTA	-0.3195
	AGTCTC	-0.2044		CGTCTC	0.3478		GGTCTC	0.0629		TTGCTC	-0.3811
	AGTCTG	-0.0137		CGTCTG	0.5309		GGTCTG	0.2188		TTGCTG	-0.2405
	AGTCTT	-0.0126		CGTCTT	0.2714		GGTCTT	0.4063		TTGCTT	0.1316
	AGTGAA	0.6698		CGTGAA	-0.214		GGTGAA	0.176		TTGGAA	0.3921
	AGTGAC	0.4485		CGTGAC	-0.0039		GGTGAC	0.0302		TTGGAC	0.213
	AGTGAG	0.2755		CGTGAG	-0.3242		GGTGAG	-0.3757		TTGGAG	0.2894
	AGTGAT	0.6084		CGTGAT	-0.2634		GGTGAT	0.1728		TTGGAT	0.5401
	AGTGCA	0.458		CGTGCA	-0.1864		GGTGCA	0.2578		TTGGCA	0.2475
	AGTGCC	0.2031		CGTGCC	0.2183		GGTGCC	0.1318		TTGGCC	0.1964
	AGTGCG	0.1298		CGTGCG	-0.0619		GGTGCG	-0.0352		TTGGCG	0.2829
	AGTGCT	0.4748		CGTGCT	0.1125		GGTGCT	0.2465		TTGGCT	0.3489
	AGTGGA	0.6212		CGTGGA	0.1805		GGTGGA	0.3763		TTGGGA	0.0698
	AGTGGC	0.3758		CGTGGC	0.3253		GGTGGC	0.2679		TTGGGC	0.1019
	AGTGGG	0.5359		CGTGGG	-0.0572		GGTGGG	0.0547		TTGGGG	0.2846
	AGTGGT	0.6123		CGTGGT	0.4812		GGTGGT	0.622		TTGGGT	0.1646
	AGTGTA	0.5778		CGTGTA	0.1492		GGTGTA	0.4772		TTGGTA	0.1486
	AGTGTC	0.3441		CGTGTC	0.3747		GGTGTC	0.257		TTGGTC	0.2332
	AGTGTG	0.4651		CGTGTG	0.4271		GGTGTG	0.3868		TTGGTG	0.2567
	AGTGTT	0.6636		CGTGTT	0.334		GGTGTT	0.6052		TTGGTT	0.3463
	AGTTAC	-0.5225		CGTTAC	0.1318		GGTTAC	-0.0587		TTGTAC	-0.3982
	AGTTAT	-0.1952		CGTTAT	-0.0728		GGTTAT	0.0977		TTGTAT	0.0493
	AGTTCA	-0.1901		CGTTCA	-0.0964		GGTTCA	0.0093		TTGTCA	0.0576
	AGTTCC	-0.7167		CGTTCC	0.1197		GGTTCC	-0.2775		TTGTCC	-0.0973
	AGTTCG	-0.5258		CGTTCG	0.0731		GGTTCG	-0.0677		TTGTCG	-0.0608
	AGTTCT	-0.6596		CGTTCT	-0.0893		GGTTCT	0.0266		TTGTCT	-0.0054
	AGTTGC	1.42		CGTTGC	1.8251		GGTTGC	1.6037		TTGTGC	1.4663
	AGTTGG	-0.6632		CGTTGG	-0.2933		GGTTGG	-0.4701		TTGTGG	-0.09
	AGTTGT	-0.4496		CGTTGT	-0.0755		GGTTGT	-0.0936		TTGTGT	0.1159
	AGTTTA	0.6178		CGTTTA	0.0618		GGTTTA	0.3986		TTGTTA	0.0986
	AGTTTC	-0.293		CGTTTC	0.2259		GGTTTC	-0.042		TTGTTC	-0.4202
	AGTTTG	0.2608		CGTTTG	0.2587		GGTTTG	0.3548		TTGTTG	0.2729
	AGTTTT	-0.0561		CGTTTT	0.0261		GGTTTT	-0.0608		TTGTTT	0.147
	ATAAAA	-0.1148		CTAAAA	-0.2114		GTAAAA	-0.248		TTTAAA	-0.1999
	ATAAAC	-0.406		CTAAAC	-0.3165		GTAAAC	-0.199		TTTAAC	-0.5328
	ATAAAG	-0.1025		CTAAAG	-0.0642		GTAAAG	-0.2106		TTTAAG	-0.5646
	ATAAAT	-0.2075		CTAAAT	0.1149		GTAAAT	0.0116		TTTAAT	-0.4519
	ATAACA	-0.1981		CTAACA	-0.2188		GTAACA	-0.0431		TTTACA	-0.665
	ATAACC	-0.7745		CTAACC	-0.6121		GTAACC	-0.6896		TTTACC	-0.9415
	ATAACG	-0.3085		CTAACG	-0.4775		GTAACG	-0.1971		TTTACG	-1.0603
	ATAACT	-0.6183		CTAACT	-0.424		GTAACT	-0.4396		TTTACT	-0.6598
	ATAAGA	-0.421		CTAAGA	-0.5598		GTAAGA	-0.5413		TTTAGA	-0.749
	ATAAGC	-0.7439		CTAAGC	-0.5773		GTAAGC	-0.8265		TTTAGC	-1.2099
	ATAAGG	-0.4579		CTAAGG	-0.407		GTAAGG	-0.5094		TTTAGG	-1.1292
	ATAAGT	-0.4553		CTAAGT	-0.4292		GTAAGT	-0.9213		TTTAGT	-1.0692
	ATAATA	-0.4413		CTAATA	-0.0865		GTAATA	-0.0143		TTTATA	-0.3598
	ATAATC	-0.6831		CTAATC	-0.8062		GTAATC	-0.9632		TTTATC	-0.7482
	ATAATG	-0.2627		CTAATG	-0.2191		GTAATG	-0.3678		TTTATG	-0.6614
	ATAATT	-0.3758		CTAATT	-0.4177		GTAATT	-0.1716		TTTATT	-0.3908
	ATACAA	-0.0566		CTACAA	0.3668		GTACAA	0.4062		TTTCAA	-0.1004
	ATACAC	-0.2543		CTACAC	0.1392		GTACAC	0.1647		TTTCAC	-0.6913
	ATACAG	-0.0811		CTACAG	0.5424		GTACAG	0.2094		TTTCAG	-0.4542
	ATACAT	-0.3842		CTACAT	-0.0135		GTACAT	-0.0467		TTTCAT	-0.5468
	ATACCA	0.0648		CTACCA	0.3984		GTACCA	0.3541		TTTCCA	-0.253
	ATACCC	-0.2756		CTACCC	0.4296		GTACCC	0.0028		TTTCCC	-0.3949
	ATACCG	0.0501		CTACCG	0.527		GTACCG	0.399		TTTCCG	-0.7554
	ATACCT	0.0328		CTACCT	0.4642		GTACCT	0.0972		TTTCCT	-0.1907
	ATACGA	0.6255		CTACGA	0.7506		GTACGA	0.672		TTTCGA	-0.8146
	ATACGC	-0.1347		CTACGC	0.2629		GTACGC	0.2769		TTTCGC	-0.7374
	ATACGG	-0.0634		CTACGG	0.7068		GTACGG	0.5304		TTTCGG	-0.6708
	ATACGT	-0.3891		CTACGT	0.1402		GTACGT	0.0506		TTTCGT	-0.6822
	ATACTA	0.0665		CTACTA	0.2167		GTACTA	-0.0474		TTTCTA	-0.0699
	ATACTC	-0.6933		CTACTC	0.0471		GTACTC	-0.5011		TTTCTC	-0.4194
	ATACTG	-0.4385		CTACTG	0.2198		GTACTG	-0.2051		TTTCTG	-0.6625
	ATACTT	0.0239		CTACTT	-0.0711		GTACTT	-0.0969		TTTCTT	-0.1612
	ATAGAA	0.5067		CTAGAA	0.2154		GTAGAA	0.4787		TTTGAA	0.8546
	ATAGAC	0.3763		CTAGAC	-0.2123		GTAGAC	0.1488		TTTGAC	0.7355
	ATAGAG	0.5222		CTAGAG	0.0595		GTAGAG	0.3415		TTTGAG	0.7799
	ATAGAT	0.4211		CTAGAT	-0.0184		GTAGAT	0.4071		TTTGAT	0.7015
	ATAGCA	0.7686		CTAGCA	0.2307		GTAGCA	0.5501		TTTGCA	0.5489
	ATAGCC	0.215		CTAGCC	0.0514		GTAGCC	0.2058		TTTGCC	0.7094
	ATAGCG	0.5162		CTAGCG	0.1967		GTAGCG	0.5681		TTTGCG	0.4629
	ATAGCT	0.2649		CTAGCT	0.1235		GTAGCT	0.1971		TTTGCT	0.6791
	ATAGGA	0.2096		CTAGGA	0.1125		GTAGGA	0.3821		TTTGGA	0.7414
	ATAGGC	-0.0929		CTAGGC	-0.0771		GTAGGC	-0.0835		TTTGGC	0.6685
	ATAGGG	0.2062		CTAGGG	0.1981		GTAGGG	0.3618		TTTGGG	0.7529
	ATAGGT	0.1396		CTAGGT	-0.0004		GTAGGT	-0.0092		TTTGGT	0.5726
	ATAGTA	0.4834		CTAGTA	-0.2015		GTAGTA	0.1733		TTTGTA	0.6988
	ATAGTC	-0.0432		CTAGTC	-0.3475		GTAGTC	-0.0151		TTTGTC	0.8013
	ATAGTG	0.3366		CTAGTG	-0.0616		GTAGTG	-0.0153		TTTGTG	0.6693
	ATAGTT	0.3845		CTAGTT	-0.0711		GTAGTT	-0.0292		TTTGTT	0.7861
	ATATAC	-0.4897		CTATAC	-0.7076		GTATAC	-0.635		TTTTAC	-0.573
	ATATAT	-0.2257		CTATAT	-0.1913		GTATAT	-0.0889		TTTTAT	-0.3639
	ATATCA	0.3807		CTATCA	0.2401		GTATCA	0.1619		TTTTCA	-0.3729
	ATATCC	-0.1263		CTATCC	-0.4179		GTATCC	-0.1563		TTTTCC	-0.5741
	ATATCG	0.2717		CTATCG	-0.0376		GTATCG	0.4169		TTTTCG	-0.8047
	ATATCT	0.0879		CTATCT	-0.2303		GTATCT	-0.0087		TTTTCT	-0.3979
	ATATGC	1.7295		CTATGC	1.5962		GTATGC	1.5191		TTTTGC	1.0089
	ATATGG	0.0708		CTATGG	0.2936		GTATGG	0.2035		TTTTGG	-0.6895
	ATATGT	-0.1183		CTATGT	-0.389		GTATGT	-0.164		TTTTGT	-0.7254
	ATATTA	0.5081		CTATTA	-0.0746		GTATTA	0.205		TTTTTA	0.0786
	ATATTC	-0.0595		CTATTC	-0.509		GTATTC	-0.4477		TTTTTC	-0.6966
	ATATTG	0.2538		CTATTG	0.2757		GTATTG	0.1453		TTTTTG	-0.1522
	ATATTT	0.4444		CTATTT	-0.0235		GTATTT	-0.0143		TTTTTT	-0.8896
	ATCAAA	0.1775		CTCAAA	0.3159		GTCAAA	0.427
	ATCAAC	0.3163		CTCAAC	0.7384		GTCAAC	0.6068
	ATCAAG	0.1657		CTCAAG	0.0575		GTCAAG	0.2663
	ATCAAT	0.0031		CTCAAT	0.3859		GTCAAT	0.4947
	ATCACA	-0.0362		CTCACA	0.0959		GTCACA	0.0368
	ATCACC	0.1467		CTCACC	0.3813		GTCACC	0.3427
	ATCACG	-0.3929		CTCACG	-0.4199		GTCACG	-0.134
	ATCACT	0.0496		CTCACT	0.1964		GTCACT	0.1495
	ATCAGA	0.1581		CTCAGA	0.1693		GTCAGA	0.2894
	ATCAGC	0.2947		CTCAGC	0.5832		GTCAGC	0.531
	ATCAGG	-0.1375		CTCAGG	0.1134		GTCAGG	0.2334
	ATCAGT	0.2159		CTCAGT	0.4822		GTCAGT	0.3436
	ATCATA	-0.0986		CTCATA	0.4013		GTCATA	0.2526
	ATCATC	0.3654		CTCATC	0.8117		GTCATC	0.6822
	ATCATG	0.2455		CTCATG	0.2164		GTCATG	0.3444
	ATCATT	0.2292		CTCATT	0.3459		GTCATT	0.558
	ATCCAA	-0.2153		CTCCAA	-0.0568		GTCCAA	0.2055
	ATCCAC	0.157		CTCCAC	0.3572		GTCCAC	0.3942
	ATCCAG	0.1239		CTCCAG	-0.0119		GTCCAG	0.2637
	ATCCAT	0.0977		CTCCAT	0.3957		GTCCAT	0.4884
	ATCCCA	-0.0137		CTCCCA	-0.2224		GTCCCA	0.0128
	ATCCCC	0.0546		CTCCCC	-0.0908		GTCCCC	0.0914
	ATCCCG	-0.3519		CTCCCG	-0.2415		GTCCCG	0.1283
	ATCCCT	0.0682		CTCCCT	-0.0272		GTCCCT	0.1726
	ATCCGA	0.2042		CTCCGA	0.4031		GTCCGA	0.497
	ATCCGC	0.4404		CTCCGC	0.2025		GTCCGC	0.308
	ATCCGG	0.1063		CTCCGG	0.0911		GTCCGG	-0.0168
	ATCCGT	0.4336		CTCCGT	0.0793		GTCCGT	0.2111
	ATCCTA	-0.0678		CTCCTA	0.0623		GTCCTA	0.1044
	ATCCTC	0.1963		CTCCTC	0.3711		GTCCTC	0.3455
	ATCCTG	0.1198		CTCCTG	-0.1435		GTCCTG	0.0283
	ATCCTT	-0.0781		CTCCTT	-0.0414		GTCCTT	0.1044
	ATCGAA	-0.9764		CTCGAA	-1.5356		GTCGAA	-1.4156
	ATCGAC	-0.466		CTCGAC	-1.2896		GTCGAC	-0.9988
	ATCGAG	-0.6294		CTCGAG	-1.8167		GTCGAG	-1.656
	ATCGAT	-0.7048		CTCGAT	-1.6246		GTCGAT	-1.384
	ATCGCA	-0.7614		CTCGCA	-1.6145		GTCGCA	-1.3821
	ATCGCC	-0.1754		CTCGCC	-1.1352		GTCGCC	-0.9776
	ATCGCG	-1.1502		CTCGCG	-1.1866		GTCGCG	-1.483
	ATCGCT	-0.2205		CTCGCT	-1.1968		GTCGCT	-1.2021
	ATCGGA	-0.6233		CTCGGA	-1.2896		GTCGGA	-0.9404
	ATCGGC	-0.3959		CTCGGC	-1.0305		GTCGGC	-0.8761
	ATCGGG	-0.685		CTCGGG	-1.2649		GTCGGG	-1.0727
	ATCGGT	-0.5588		CTCGGT	-0.9262		GTCGGT	-0.7817
	ATCGTA	-0.3364		CTCGTA	-1.2705		GTCGTA	-0.9415
	ATCGTC	-0.1033		CTCGTC	-0.6638		GTCGTC	-0.796
	ATCGTG	-0.7349		CTCGTG	-1.8361		GTCGTG	-1.557
	ATCGTT	-0.4429		CTCGTT	-1.3106		GTCGTT	-0.9728
	ATCTAC	0.2682		CTCTAC	0.6601		GTCTAC	0.4176
	ATCTAT	0.1207		CTCTAT	0.299		GTCTAT	0.157
	ATCTCA	0.0048		CTCTCA	0.1457		GTCTCA	-0.1183
	ATCTCC	0.3139		CTCTCC	0.5869		GTCTCC	0.2832
	ATCTCG	-0.4895		CTCTCG	0.0384		GTCTCG	-0.1071
	ATCTCT	0.166		CTCTCT	0.4071		GTCTCT	0.1562
	ATCTGC	2.251		CTCTGC	2.4163		GTCTGC	2.1492
	ATCTGG	0.1187		CTCTGG	-0.0987		GTCTGG	-0.1231
	ATCTGT	0.1559		CTCTGT	0.2798		GTCTGT	-0.1016
	ATCTTA	-0.3948		CTCTTA	-0.2791		GTCTTA	0.0645
	ATCTTC	0.2166		CTCTTC	0.6143		GTCTTC	0.2655
	ATCTTG	-0.262		CTCTTG	-0.4096		GTCTTG	-0.2006
	ATCTTT	-0.0682		CTCTTT	0.1881		GTCTTT	-0.259
	ATGAAA	-0.3315		CTGAAA	-0.2868		GTGAAA	-0.2321
	ATGAAC	0.0146		CTGAAC	-0.3693		GTGAAC	-0.3312
	ATGAAG	0.1463		CTGAAG	0.1951		GTGAAG	0.0899
	ATGAAT	-0.0151		CTGAAT	-0.2553		GTGAAT	-0.2216
	ATGACA	-0.3382		CTGACA	-0.6319		GTGACA	-0.5059
	ATGACC	-0.226		CTGACC	-0.2989		GTGACC	-0.4082
	ATGACG	-0.2158		CTGACG	-0.2083		GTGACG	-0.0643
	ATGACT	-0.1411		CTGACT	-0.3268		GTGACT	-0.4101
	ATGAGA	0.056		CTGAGA	-0.2015		GTGAGA	-0.398
	ATGAGC	-0.2047		CTGAGC	-0.4266		GTGAGC	-0.4768
	ATGAGG	0.3184		CTGAGG	0.194		GTGAGG	-0.0842
	ATGAGT	-0.109		CTGAGT	-0.3371		GTGAGT	-0.5152
	ATGATA	-0.1155		CTGATA	-0.3241		GTGATA	-0.2506
	ATGATC	0.0111		CTGATC	-0.3398		GTGATC	-0.416
	ATGATG	0.006		CTGATG	0.0091		GTGATG	0.0055
	ATGATT	0.0657		CTGATT	-0.2804		GTGATT	-0.2311
	ATGCAA	-0.1415		CTGCAA	-0.5952		GTGCAA	-0.5322
	ATGCAC	-0.0215		CTGCAC	-0.2051		GTGCAC	-0.3908
	ATGCAG	0.0425		CTGCAG	0.0049		GTGCAG	-0.2691
	ATGCAT	0.0605		CTGCAT	-0.3539		GTGCAT	-0.5109
	ATGCCA	-0.1345		CTGCCA	-0.4737		GTGCCA	-0.3676
	ATGCCC	0.1446		CTGCCC	0.0747		GTGCCC	-0.1377
	ATGCCG	-0.0793		CTGCCG	-0.302		GTGCCG	-0.515
	ATGCCT	-0.029		CTGCCT	-0.1486		GTGCCT	-0.2412
	ATGCGA	-0.292		CTGCGA	-0.2032		GTGCGA	-0.1284
	ATGCGC	-0.4331		CTGCGC	-0.069		GTGCGC	-0.1023
	ATGCGG	-0.2738		CTGCGG	0.0556		GTGCGG	-0.0979
	ATGCGT	0.0456		CTGCGT	0.2027		GTGCGT	0.3527
	ATGCTA	-0.3293		CTGCTA	-0.2085		GTGCTA	-0.5828
	ATGCTC	-0.2527		CTGCTC	0.043		GTGCTC	-0.3761
	ATGCTG	0.0358		CTGCTG	0.0205		GTGCTG	-0.0884
	ATGCTT	0.1048		CTGCTT	-0.2114		GTGCTT	-0.4142
	ATGGAA	-0.1313		CTGGAA	-0.1002		GTGGAA	0.0465
	ATGGAC	-0.0157		CTGGAC	0.2392		GTGGAC	0.2852
	ATGGAG	0.0474		CTGGAG	0.3598		GTGGAG	0.3899
	ATGGAT	0.0457		CTGGAT	0.239		GTGGAT	0.2041
	ATGGCA	0.0701		CTGGCA	-0.0561		GTGGCA	0.0142
	ATGGCC	-0.1718		CTGGCC	0.3333		GTGGCC	0.2706
	ATGGCG	0.4766		CTGGCG	-0.0282		GTGGCG	0.5519
	ATGGCT	-0.0439		CTGGCT	0.2535		GTGGCT	0.1794
	ATGGGA	-0.1971		CTGGGA	-0.007		GTGGGA	-0.1167
	ATGGGC	0.1756		CTGGGC	0.2466		GTGGGC	0.2535
	ATGGGG	-0.0339		CTGGGG	0.216		GTGGGG	0.1368
	ATGGGT	0.0261		CTGGGT	0.1757		GTGGGT	-0.0529
	ATGGTA	-0.2349		CTGGTA	-0.041		GTGGTA	0.0219
	ATGGTC	-0.1563		CTGGTC	0.2541		GTGGTC	0.1382
	ATGGTG	0.1378		CTGGTG	0.3034		GTGGTG	0.4146
	ATGGTT	-0.0327		CTGGTT	-0.0017		GTGGTT	0.1269
	ATGTAC	0.023		CTGTAC	-0.2008		GTGTAC	-0.2354
	ATGTAT	-0.0334		CTGTAT	-0.2119		GTGTAT	-0.0514
	ATGTCA	0.1755		CTGTCA	-0.0798		GTGTCA	0.0588
	ATGTCC	-0.1139		CTGTCC	-0.0035		GTGTCC	0.1562
	ATGTCG	0.3848		CTGTCG	-0.2531		GTGTCG	0.1461
	ATGTCT	0.1614		CTGTCT	0.0695		GTGTCT	0.24
	ATGTGC	1.8909		CTGTGC	1.6651		GTGTGC	1.8251
	ATGTGG	0.006		CTGTGG	0.0439		GTGTGG	0.1383
	ATGTGT	0.1045		CTGTGT	0.2084		GTGTGT	0.365
	ATGTTA	0.0955		CTGTTA	-0.3691		GTGTTA	-0.0875
	ATGTTC	-0.1118		CTGTTC	-0.289		GTGTTC	-0.0571
	ATGTTG	0.3263		CTGTTG	0.0201		GTGTTG	0.3689
	ATGTTT	0.1875		CTGTTT	-0.0472		GTGTTT	0.299
	ATTAAA	-0.1964		CTTAAA	-0.3842		GTTAAA	-0.2537
	ATTAAC	-0.6982		CTTAAC	-0.4521		GTTAAC	-0.5664
	ATTAAG	-0.6086		CTTAAG	-1.0273		GTTAAG	-0.9718
	ATTAAT	-0.293		CTTAAT	-0.1741		GTTAAT	-0.7035
	ATTACA	-0.8017		CTTACA	-0.6081		GTTACA	-0.7346
	ATTACC	-1.1702		CTTACC	-0.711		GTTACC	-0.7543
	ATTACG	-1.5209		CTTACG	-1.0854		GTTACG	-0.9372
	ATTACT	-0.9547		CTTACT	-0.5556		GTTACT	-0.5407
	ATTAGA	-0.7969		CTTAGA	-0.6105		GTTAGA	-0.8221
	ATTAGC	-0.9372		CTTAGC	-0.4971		GTTAGC	-0.8406
	ATTAGG	-1.2416		CTTAGG	-0.9077		GTTAGG	-0.929
	ATTAGT	-1.0741		CTTAGT	-0.3254		GTTAGT	-0.5726
	ATTATA	-0.4024		CTTATA	-0.1159		GTTATA	-0.0228
	ATTATC	-0.8848		CTTATC	-0.3548		GTTATC	-0.554
	ATTATG	-0.6992		CTTATG	-0.4628		GTTATG	-0.7173
	ATTATT	-0.2452		CTTATT	0.2566		GTTATT	0.1083
	ATTCAA	0.1487		CTTCAA	0.4586		GTTCAA	0.3372
	ATTCAC	-0.2321		CTTCAC	0.4119		GTTCAC	0.0968
	ATTCAG	-0.1571		CTTCAG	0.1648		GTTCAG	0.1421
	ATTCAT	-0.0991		CTTCAT	0.5201		GTTCAT	0.1611
	ATTCCA	0.0663		CTTCCA	0.315		GTTCCA	0.4028
	ATTCCC	0.0426		CTTCCC	0.3804		GTTCCC	0.3227
	ATTCCG	-0.281		CTTCCG	0.1251		GTTCCG	0.0107
	ATTCCT	0.1548		CTTCCT	0.6117		GTTCCT	0.5237
	ATTCGA	0.1742		CTTCGA	0.3087		GTTCGA	0.4923
	ATTCGC	-0.0633		CTTCGC	0.0628		GTTCGC	-0.021
	ATTCGG	-0.2465		CTTCGG	-0.0615		GTTCGG	-0.1187
	ATTCGT	-0.0905		CTTCGT	0.1883		GTTCGT	0.1811
	ATTCTA	0.4032		CTTCTA	0.4477		GTTCTA	0.5786
	ATTCTC	-0.0471		CTTCTC	0.3993		GTTCTC	0.2605
	ATTCTG	-0.2082		CTTCTG	-0.0653		GTTCTG	0.128
	ATTCTT	0.2872		CTTCTT	0.4697		GTTCTT	0.5012
	ATTGAA	0.7536		CTTGAA	0.2829		GTTGAA	0.3885
	ATTGAC	0.4991		CTTGAC	-0.0258		GTTGAC	-0.0582
	ATTGAG	0.5393		CTTGAG	-0.3871		GTTGAG	-0.1877
	ATTGAT	0.6394		CTTGAT	0.1162		GTTGAT	0.3882
	ATTGCA	0.5251		CTTGCA	0.224		GTTGCA	0.0015
	ATTGCC	0.3413		CTTGCC	-0.192		GTTGCC	0.1624
	ATTGCG	-0.0762		CTTGCG	-0.0973		GTTGCG	-0.2365
	ATTGCT	0.4257		CTTGCT	0.2397		GTTGCT	0.3984
	ATTGGA	0.7673		CTTGGA	0.3322		GTTGGA	0.6274
	ATTGGC	0.6862		CTTGGC	0.1672		GTTGGC	0.4323
	ATTGGG	0.4387		CTTGGG	0.3352		GTTGGG	0.4736
	ATTGGT	0.8107		CTTGGT	0.516		GTTGGT	0.662
	ATTGTA	0.7278		CTTGTA	0.5235		GTTGTA	0.3924
	ATTGTC	0.5401		CTTGTC	0.1684		GTTGTC	0.2784
	ATTGTG	0.3789		CTTGTG	0.0272		GTTGTG	0.0412
	ATTGTT	0.7658		CTTGTT	0.564		GTTGTT	0.5955
	ATTTAC	-0.5494		CTTTAC	-0.0756		GTTTAC	-0.0177
	ATTTAT	-0.3173		CTTTAT	0.2451		GTTTAT	0.1699
	ATTTCA	0.0447		CTTTCA	0.011		GTTTCA	0.1155
	ATTTCC	-0.6386		CTTTCC	-0.1535		GTTTCC	-0.2156
	ATTTCG	-0.5876		CTTTCG	-0.3076		GTTTCG	-0.5194
	ATTTCT	-0.2801		CTTTCT	-0.0945		GTTTCT	-0.0933
	ATTTGC	1.3719		CTTTGC	1.5985		GTTTGC	1.6663
	ATTTGG	-0.3996		CTTTGG	-0.2134		GTTTGG	-0.465
	ATTTGT	-0.4866		CTTTGT	-0.1172		GTTTGT	-0.3931
	ATTTTA	0.4944		CTTTTA	0.5771		GTTTTA	0.7122
	ATTTTC	-0.5248		CTTTTC	0.0575		GTTTTC	-0.3011
	ATTTTG	0.22		CTTTTG	0.3358		GTTTTG	0.444
	ATTTTT	-0.4911		CTTTTT	0.0641		GTTTTT	-0.425
